# Supplementary material for: A new family of CRISPR‐type V nucleases with C‐rich PAM recognition
Source: EMBO Rep. 2022 Oct 21;23(12):e55481. doi: 10.15252/embr.202255481 (PMC9724661; doi:10.15252/embr.202255481)
Supplement: Supplementary file 3 — Dataset EV1 [file EMBR-23-e55481-s004.xlsx]

## Sheet: Table EV1
Dataset EV1 – Sequences of RNA, DNA, and proteins used in this study.

## Sheet: RNAs
Asp2Cas12l sgRNAs
No.	Description	Sequence, 5'-3'	Target	Figures
1	Asp2Cas12l 1 variant	GUUAGGCGUUCCGUCUCGACUAUGCCGUACCACUAGACCGAGCCUACACGGCACGCGGUCAUAGCGUUAACCAAGGCGUGGUGACAAGCCUCUUUCAGGCGUCGGACACUUAAGAGCGUUGAAAAACGCUCUUAGGGAAUGAAAGAGUUGACCCAACGUCGCCGG	T2	3C, 4A, S4, S7A
2	Asp2Cas12l 2 variant	GCGGUCAUAGCGUUAACCAAGGCGUGGUGACAAGCCUCUUUCAGGCGUCGGACACUUAAGAGCGUUGAAAAACGCUCUUAGGGAAUGAAAGAGUUGACCCAACGUCGCCGG	T2	3C
3	Asp2Cas12l 3 variant	GUUAGGCGUUCCGUCUCGACUAUGCCGUACCACUAGACCGAGCCUACACGGCACGCGGUCAUAGCGUUAACCAAGGCGUGGUGACAAGCCUCUUUCAGGCGUCGGACACUUAAGAGCGUUAGGCGGGCGGUCCCUAAGCCGCCCGCCCCCUUGAAAGUCGCAGGGGAUCAAGAACGCUCUUAGGGAAUGAAAGAGUUGACCCAACGUCGCCGG	T2	3C
4	Asp2Cas12l 4 variant	GCGGTCATAGCGTTAACCAAGGCGTGGTGACAAGCCTCTTTCAGGCGTCGGACACTTAAGAGCGTTAGGCGGGCGGTCCCTAAGCCGCCCGCCCCCTTGAAAGTCGCAGGGGATCAAGAACGCTCTTAGGGAATGAAAGAGUUGACCCAACGUCGCCGG	T2	3C
5	Asp2Cas12l 1 variant	GUUAGGCGUUCCGUCUCGACUAUGCCGUACCACUAGACCGAGCCUACACGGCACGCGGUCAUAGCGUUAACCAAGGCGUGGUGACAAGCCUCUUUCAGGCGUCGGACACUUAAGAGCGUUGAAAAACGCUCUUAGGGAAUGAAAGGCCUUCAGAAGAGGGUGCAU	R1	4B, 4C, 5, EV1, EV2, EV3, S5, S6, S9
6		GUUAGGCGUUCCGUCUCGACUAUGCCGUACCACUAGACCGAGCCUACACGGCACGCGGUCAUAGCGUUAACCAAGGCGUGGUGACAAGCCUCUUUCAGGCGUCGGACACUUAAGAGCGUUGAAAAACGCUCUUAGGGAAUGAAAGACAGUUCGAUUACCUUUCCC	W1	EV1, EV2, S5
7		GUUAGGCGUUCCGUCUCGACUAUGCCGUACCACUAGACCGAGCCUACACGGCACGCGGUCAUAGCGUUAACCAAGGCGUGGUGACAAGCCUCUUUCAGGCGUCGGACACUUAAGAGCGUUGAAAAACGCUCUUAGGGAAUGAAAGCGUCGACAAAUUCUAAACGC	T1	S4
8		GUUAGGCGUUCCGUCUCGACUAUGCCGUACCACUAGACCGAGCCUACACGGCACGCGGUCAUAGCGUUAACCAAGGCGUGGUGACAAGCCUCUUUCAGGCGUCGGACACUUAAGAGCGUUGAAAAACGCUCUUAGGGAAUGAAAGUCUUCUGAAGGCGGGGGACU	R2	EV1A, S3C
9		GUUAGGCGUUCCGUCUCGACUAUGCCGUACCACUAGACCGAGCCUACACGGCACGCGGUCAUAGCGUUAACCAAGGCGUGGUGACAAGCCUCUUUCAGGCGUCGGACACUUAAGAGCGUUGAAAAACGCUCUUAGGGAAUGAAAGCGCCUUCAGAAGAGGGUGCA	R3	EV1A
10		GUUAGGCGUUCCGUCUCGACUAUGCCGUACCACUAGACCGAGCCUACACGGCACGCGGUCAUAGCGUUAACCAAGGCGUGGUGACAAGCCUCUUUCAGGCGUCGGACACUUAAGAGCGUUGAAAAACGCUCUUAGGGAAUGAAAGCUCUAGCCCUACAUCUCUCU	R4	EV1A
11		GUUAGGCGUUCCGUCUCGACUAUGCCGUACCACUAGACCGAGCCUACACGGCACGCGGUCAUAGCGUUAACCAAGGCGUGGUGACAAGCCUCUUUCAGGCGUCGGACACUUAAGAGCGUUGAAAAACGCUCUUAGGGAAUGAAAGUCUAGCCCUACAUCUCUCUU	R5	EV1A
12		GUUAGGCGUUCCGUCUCGACUAUGCCGUACCACUAGACCGAGCCUACACGGCACGCGGUCAUAGCGUUAACCAAGGCGUGGUGACAAGCCUCUUUCAGGCGUCGGACACUUAAGAGCGUUGAAAAACGCUCUUAGGGAAUGAAAGUACAUCUCUCUUUCUUCUCC	R6	EV1A
13		GUUAGGCGUUCCGUCUCGACUAUGCCGUACCACUAGACCGAGCCUACACGGCACGCGGUCAUAGCGUUAACCAAGGCGUGGUGACAAGCCUCUUUCAGGCGUCGGACACUUAAGAGCGUUGAAAAACGCUCUUAGGGAAUGAAAGACUCACUGCUUUCUCCUCUU	W2	EV1A
14		GUUAGGCGUUCCGUCUCGACUAUGCCGUACCACUAGACCGAGCCUACACGGCACGCGGUCAUAGCGUUAACCAAGGCGUGGUGACAAGCCUCUUUCAGGCGUCGGACACUUAAGAGCGUUGAAAAACGCUCUUAGGGAAUGAAAGGCCACGUUCAGAAUGGCUUG	W3	EV1A
15		GUUAGGCGUUCCGUCUCGACUAUGCCGUACCACUAGACCGAGCCUACACGGCACGCGGUCAUAGCGUUAACCAAGGCGUGGUGACAAGCCUCUUUCAGGCGUCGGACACUUAAGAGCGUUGAAAAACGCUCUUAGGGAAUGAAAGUCAAGAGGAGAAAGCAGUGA	W4	EV1A
16		GUUAGGCGUUCCGUCUCGACUAUGCCGUACCACUAGACCGAGCCUACACGGCACGCGGUCAUAGCGUUAACCAAGGCGUGGUGACAAGCCUCUUUCAGGCGUCGGACACUUAAGAGCGUUGAAAAACGCUCUUAGGGAAUGAAAGACGGGCAGUGAAAACUCUCU	W5	EV1A, S3C
17		GUUAGGCGUUCCGUCUCGACUAUGCCGUACCACUAGACCGAGCCUACACGGCACGCGGUCAUAGCGUUAACCAAGGCGUGGUGACAAGCCUCUUUCAGGCGUCGGACACUUAAGAGCGUUGAAAAACGCUCUUAGGGAAUGAAAGGUGGGAGAGUCUACACUUUC	W6	EV1A, S3C
18	Asp2Cas12l mmΔ1	GUUAGGCGUUCCGUCUCGACUAUGCCCACUAGACCGAGCCUACACGGCACGCGGUCAUAGCGUUAACCAAGGCGUGGUGACAAGCCUCUUUCAGGCGUCGGACACUUAAGAGCGUUGAAAAACGCUCUUAGGGAAUGAAAGGCCUUCAGAAGAGGGUGCAU	R1	S3
19	Asp2Cas12l mmΔ2	GUUAGGCGUUCCGUCUCGACUAUGCCGUACCACUAGACCGAGCCUACACGGCACGGUCAUAGCGUUAACCAAGGCGUGGUGACAAGCCUCUUUCAGGCGUCGGACACUUAAGAGCGUUGAAAAACGCUCUUAGGGAAUGAAAGGCCUUCAGAAGAGGGUGCAU	R1	S3
20	Asp2Cas12l mmΔ3	GUUAGGCGUUCCGUCUCGACUAUGCCGUACCACUAGACCGAGCCUACACGGCACGCGGUCAUAGCGCCAAGGCGUGGUGACAAGCCUCUUUCAGGCGUCGGACACUUAAGAGCGUUGAAAAACGCUCUUAGGGAAUGAAAGGCCUUCAGAAGAGGGUGCAU	R1	S3
21	Asp2Cas12l mmΔall	GUUAGGCGUUCCGUCUCGACUAUGCCCACUAGACCGAGCCUACACGGCACGGUCUAGCGGCGUGGUGACGCCUCUUUCAGGCGUCGGACACUUAAGAGCGUUGAAAAACGCUCUUAGGGAAUGAAAGGCCUUCAGAAGAGGGUGCAU	R1	S3
22	Asp2Cas12l 5' -6 nt	GUUCCGUCUCGACUAUGCCGUACCACUAGACCGAGCCUACACGGCACGCGGUCAUAGCGUUAACCAAGGCGUGGUGACAAGCCUCUUUCAGGCGUCGGACACUUAAGAGCGUUGAAAAACGCUCUUAGGGAAUGAAAGGCCUUCAGAAGAGGGUGCAU	R1	S3B
23	Asp2Cas12l 5' -11 nt	GUCUCGACUAUGCCGUACCACUAGACCGAGCCUACACGGCACGCGGUCAUAGCGUUAACCAAGGCGUGGUGACAAGCCUCUUUCAGGCGUCGGACACUUAAGAGCGUUGAAAAACGCUCUUAGGGAAUGAAAGGCCUUCAGAAGAGGGUGCAU	R1	S3B
24	Asp2Cas12l 5' -16nt	GACUAUGCCGUACCACUAGACCGAGCCUACACGGCACGCGGUCAUAGCGUUAACCAAGGCGUGGUGACAAGCCUCUUUCAGGCGUCGGACACUUAAGAGCGUUGAAAAACGCUCUUAGGGAAUGAAAGGCCUUCAGAAGAGGGUGCAU	R1	S3B
25	Asp2Cas12l 5' -21nt	GUGCCGUACCACUAGACCGAGCCUACACGGCACGCGGUCAUAGCGUUAACCAAGGCGUGGUGACAAGCCUCUUUCAGGCGUCGGACACUUAAGAGCGUUGAAAAACGCUCUUAGGGAAUGAAAGGCCUUCAGAAGAGGGUGCAU	R1	S3B
26	Asp2Cas12l 5' -26nt	GUACCACUAGACCGAGCCUACACGGCACGCGGUCAUAGCGUUAACCAAGGCGUGGUGACAAGCCUCUUUCAGGCGUCGGACACUUAAGAGCGUUGAAAAACGCUCUUAGGGAAUGAAAGGCCUUCAGAAGAGGGUGCAU	R1	S3B
27	Asp2Cas12l 5' -31nt	GCUAGACCGAGCCUACACGGCACGCGGUCAUAGCGUUAACCAAGGCGUGGUGACAAGCCUCUUUCAGGCGUCGGACACUUAAGAGCGUUGAAAAACGCUCUUAGGGAAUGAAAGGCCUUCAGAAGAGGGUGCAU	R1	S3B
28	Asp2Cas12l 5' -36nt	GCCGAGCCUACACGGCACGCGGUCAUAGCGUUAACCAAGGCGUGGUGACAAGCCUCUUUCAGGCGUCGGACACUUAAGAGCGUUGAAAAACGCUCUUAGGGAAUGAAAGGCCUUCAGAAGAGGGUGCAU	R1	S3B
29	Asp2Cas12l 5' -41nt	GCCUACACGGCACGCGGUCAUAGCGUUAACCAAGGCGUGGUGACAAGCCUCUUUCAGGCGUCGGACACUUAAGAGCGUUGAAAAACGCUCUUAGGGAAUGAAAGGCCUUCAGAAGAGGGUGCAU	R1	S3B
30	Asp2Cas12l 5' -46nt	GACGGCACGCGGUCAUAGCGUUAACCAAGGCGUGGUGACAAGCCUCUUUCAGGCGUCGGACACUUAAGAGCGUUGAAAAACGCUCUUAGGGAAUGAAAGGCCUUCAGAAGAGGGUGCAU	R1	S3B
Asp3Cas12l sgRNAs
No.	Description	Sequence, 5'-3'	Target	Figures
1	Asp3Cas12l 1 variant	GUUUGAAUGUGCUCUGCCGAAGACGCCGCACGGAGCCUGGGCCGGAAUCGUAGAUCGAACGCGGCAUCGAAGCCCUGCAGCCCUUCGGGGCCAAGGCGGCGCAGCAAGCCUCUUUCAGGCGGCAGAGUCCUUUAGAGUGUGAAAACACUCUAAAGGAAUGAAAGAGUUGACCCAACGUCGCCGG	T2	3C, 4A, S4, S7B
2	Asp3Cas12l 2 variant	GCAGCCCUUCGGGGCCAAGGCGGCGCAGCAAGCCUCUUUCAGGCGGCAGAGUCCUUUAGAGUGUGAAAACACUCUAAAGGAAUGAAAGAGUUGACCCAACGUCGCCGG	T2	3C
3	Asp3Cas12l 3 variant	GUUUGAAUGUGCUCUGCCGAAGACGCCGCACGGAGCCUGGGCCGGAAUCGUAGAUCGAACGCGGCAUCGAAGCCCUGCAGCCCUUCGGGGCCAAGGCGGCGCAGCAAGCCUCUUUCAGGCGGCAGAGUCCUUUAGAGUGUAACGAGGGCCCCCAGGAACGGGGGCCCAGCCAUCUCCAGGAAAGGCGCAGGACAAAAUGCACACUCUAAAGGAAUGAAAGAGUUGACCCAACGUCGCCGG	T2	3C
4	Asp3Cas12l 4 variant	GCAGCCCUUCGGGGCCAAGGCGGCGCAGCAAGCCUCUUUCAGGCGGCAGAGUCCUUUAGAGUGUAACGAGGGCCCCCAGGAACGGGGGCCCAGCCAUCUCCAGGAAAGGCGCAGGACAAAAUGCACACUCUAAAGGAAUGAAAGAGUUGACCCAACGUCGCCGG	T2	3C
5	Asp3Cas12l 1 variant	GUUUGAAUGUGCUCUGCCGAAGACGCCGCACGGAGCCUGGGCCGGAAUCGUAGAUCGAACGCGGCAUCGAAGCCCUGCAGCCCUUCGGGGCCAAGGCGGCGCAGCAAGCCUCUUUCAGGCGGCAGAGUCCUUUAGAGUGUGAAAACACUCUAAAGGAAUGAAAGGCCUUCAGAAGAGGGUGCAU	R1	EV1, EV2, S5, S6, S8
6		GUUUGAAUGUGCUCUGCCGAAGACGCCGCACGGAGCCUGGGCCGGAAUCGUAGAUCGAACGCGGCAUCGAAGCCCUGCAGCCCUUCGGGGCCAAGGCGGCGCAGCAAGCCUCUUUCAGGCGGCAGAGUCCUUUAGAGUGUGAAAACACUCUAAAGGAAUGAAAGACAGUUCGAUUACCUUUCCC	W1	EV1, EV2, S5, S8
7		GUUUGAAUGUGCUCUGCCGAAGACGCCGCACGGAGCCUGGGCCGGAAUCGUAGAUCGAACGCGGCAUCGAAGCCCUGCAGCCCUUCGGGGCCAAGGCGGCGCAGCAAGCCUCUUUCAGGCGGCAGAGUCCUUUAGAGUGUGAAAACACUCUAAAGGAAUGAAAGCGUCGACAAAUUCUAAACGC	T1	S4
8		GUUUGAAUGUGCUCUGCCGAAGACGCCGCACGGAGCCUGGGCCGGAAUCGUAGAUCGAACGCGGCAUCGAAGCCCUGCAGCCCUUCGGGGCCAAGGCGGCGCAGCAAGCCUCUUUCAGGCGGCAGAGUCCUUUAGAGUGUGAAAACACUCUAAAGGAAUGAAAGUCUUCUGAAGGCGGGGGACU	R2	EV1A, EV1D, S3C
9		GUUUGAAUGUGCUCUGCCGAAGACGCCGCACGGAGCCUGGGCCGGAAUCGUAGAUCGAACGCGGCAUCGAAGCCCUGCAGCCCUUCGGGGCCAAGGCGGCGCAGCAAGCCUCUUUCAGGCGGCAGAGUCCUUUAGAGUGUGAAAACACUCUAAAGGAAUGAAAGCGCCUUCAGAAGAGGGUGCA	R3	EV1A, EV1D
10		GUUUGAAUGUGCUCUGCCGAAGACGCCGCACGGAGCCUGGGCCGGAAUCGUAGAUCGAACGCGGCAUCGAAGCCCUGCAGCCCUUCGGGGCCAAGGCGGCGCAGCAAGCCUCUUUCAGGCGGCAGAGUCCUUUAGAGUGUGAAAACACUCUAAAGGAAUGAAAGCUCUAGCCCUACAUCUCUCU	R4	EV1A, EV1D, S3C
11		GUUUGAAUGUGCUCUGCCGAAGACGCCGCACGGAGCCUGGGCCGGAAUCGUAGAUCGAACGCGGCAUCGAAGCCCUGCAGCCCUUCGGGGCCAAGGCGGCGCAGCAAGCCUCUUUCAGGCGGCAGAGUCCUUUAGAGUGUGAAAACACUCUAAAGGAAUGAAAGUCUAGCCCUACAUCUCUCUU	R5	EV1A, EV1D
12		GUUUGAAUGUGCUCUGCCGAAGACGCCGCACGGAGCCUGGGCCGGAAUCGUAGAUCGAACGCGGCAUCGAAGCCCUGCAGCCCUUCGGGGCCAAGGCGGCGCAGCAAGCCUCUUUCAGGCGGCAGAGUCCUUUAGAGUGUGAAAACACUCUAAAGGAAUGAAAGUACAUCUCUCUUUCUUCUCC	R6	EV1A, EV1D
13		GUUUGAAUGUGCUCUGCCGAAGACGCCGCACGGAGCCUGGGCCGGAAUCGUAGAUCGAACGCGGCAUCGAAGCCCUGCAGCCCUUCGGGGCCAAGGCGGCGCAGCAAGCCUCUUUCAGGCGGCAGAGUCCUUUAGAGUGUGAAAACACUCUAAAGGAAUGAAAGACUCACUGCUUUCUCCUCUU	W2	EV1A, EV1D
14		GUUUGAAUGUGCUCUGCCGAAGACGCCGCACGGAGCCUGGGCCGGAAUCGUAGAUCGAACGCGGCAUCGAAGCCCUGCAGCCCUUCGGGGCCAAGGCGGCGCAGCAAGCCUCUUUCAGGCGGCAGAGUCCUUUAGAGUGUGAAAACACUCUAAAGGAAUGAAAGGCCACGUUCAGAAUGGCUUG	W3	EV1A, EV1D
15		GUUUGAAUGUGCUCUGCCGAAGACGCCGCACGGAGCCUGGGCCGGAAUCGUAGAUCGAACGCGGCAUCGAAGCCCUGCAGCCCUUCGGGGCCAAGGCGGCGCAGCAAGCCUCUUUCAGGCGGCAGAGUCCUUUAGAGUGUGAAAACACUCUAAAGGAAUGAAAGUCAAGAGGAGAAAGCAGUGA	W4	EV1A, EV1D
16		GUUUGAAUGUGCUCUGCCGAAGACGCCGCACGGAGCCUGGGCCGGAAUCGUAGAUCGAACGCGGCAUCGAAGCCCUGCAGCCCUUCGGGGCCAAGGCGGCGCAGCAAGCCUCUUUCAGGCGGCAGAGUCCUUUAGAGUGUGAAAACACUCUAAAGGAAUGAAAGACGGGCAGUGAAAACUCUCU	W5	EV1A, EV1D
17		GUUUGAAUGUGCUCUGCCGAAGACGCCGCACGGAGCCUGGGCCGGAAUCGUAGAUCGAACGCGGCAUCGAAGCCCUGCAGCCCUUCGGGGCCAAGGCGGCGCAGCAAGCCUCUUUCAGGCGGCAGAGUCCUUUAGAGUGUGAAAACACUCUAAAGGAAUGAAAGGUGGGAGAGUCUACACUUUC	W6	EV1A, EV1D, S3C
Asp4Cas12l sgRNA
No.	Description	Sequence, 5'-3'	Target	Figures
1	Asp4Cas12l 1 variant	GUAGGCCGUUCUGACUCGAUGCGGGACGGAUACUACACUAAGCCUAAACGGCACGAGCGAUAGCCCUGCGGGGAUUCCCCAAAGCCCGUACGACAAGCCUCUUUCAGGCGUCGGACACUUAAGAGCGUUGAAAAACGCUCUUAGGGAAUGAAAGAGUUGACCCAACGUCGCCGG	T2	S7C
ssRNA fluorophore quencher reporters
No.	Description	Sequence, 5'-3'		Figures
1	ssRNA FQ reporter 5'-6-FAM; 3'-IABkFQ	UUUUU		S9B
2	ssRNA FQ reporter 5'-6-FAM; 3'-IABkFQ	CUACUU		S9B
3	ssRNA FQ reporter 5'-6-FAM; 3'-IABkFQ	CCCCCCCC		5B-D, S9B

## Sheet: DNAs
Geneblocks
Name	Details	Length	Sequence (5'->3')
Asp2Cas12l FL_THP	Asp2Cas12l full length + terminal hairpin sgRNA template geneblock with 20 nt 7N PAM library spacer	212	TTAGGCGTTCCGTCTCGACTATGCCGTACCACTAGACCGAGCCTACACGGCACGCGGTCATAGCGTTAACCAAGGCGTGGTGACAAGCCTCTTTCAGGCGTCGGACACTTAAGAGCGTTAGGCGGGCGGTCCCTAAGCCGCCCGCCCCCTTGAAAGTCGCAGGGGATCAAGAACGCTCTTAGGGAATGAAAGCGTCGACAAATTCTAAACGC
Asp2Cas12l FL	Asp2Cas12l full length sgRNA template geneblock with 20 nt 7N PAM library spacer	164	TTAGGCGTTCCGTCTCGACTATGCCGTACCACTAGACCGAGCCTACACGGCACGCGGTCATAGCGTTAACCAAGGCGTGGTGACAAGCCTCTTTCAGGCGTCGGACACTTAAGAGCGTTGAAAAACGCTCTTAGGGAATGAAAGCGTCGACAAATTCTAAACGC
Asp3Cas12l FL_THP	Asp3Cas12l full length + terminal hairpin sgRNA template geneblock with 20 nt 7N PAM library spacer	239	TTTGAATGTGCTCTGCCGAAGACGCCGCACGGAGCCTGGGCCGGAATCGTAGATCGAACGCGGCATCGAAGCCCTGCAGCCCTTCGGGGCCAAGGCGGCGCAGCAAGCCTCTTTCAGGCGGCAGAGTCCTTTAGAGTGTAACGAGGGCCCCCAGGAACGGGGGCCCAGCCATCTCCAGGAAAGGCGCAGGACAAAATGCACACTCTAAAGGAATGAAAGCGTCGACAAATTCTAAACGC
Asp3Cas12l FL	Asp3Cas12l full length sgRNA template geneblock with 20 nt 7N PAM library spacer	183	TTTGAATGTGCTCTGCCGAAGACGCCGCACGGAGCCTGGGCCGGAATCGTAGATCGAACGCGGCATCGAAGCCCTGCAGCCCTTCGGGGCCAAGGCGGCGCAGCAAGCCTCTTTCAGGCGGCAGAGTCCTTTAGAGTGTGAAAACACTCTAAAGGAATGAAAGCGTCGACAAATTCTAAACGC
Asp4Cas12l	Asp4Cas12l full length sgRNA template geneblock with 20 nt 7N PAM library spacer	173	TAGGCCGTTCTGACTCGATGCGGGACGGATACTACACTAAGCCTAAACGGCACGAGCGATAGCCCTGCGGGGATTCCCCAAAGCCCGTACGACAAGCCTCTTTCAGGCGTCGGACACTTAAGAGCGTTGAAAAACGCTCTTAGGGAATGAAAGCGTCGACAAATTCTAAACGC
Substrates (dsDNA)							PAM	Target
Name	Description	Length, bp	Figures	Sequence (5'->3')
CCC_W1	Fluorescently (5' 6-FAM (NTS) ; 5' 6-ROX (TS)) labelled dsDNA duplex W1 target, CCC PAM	73	EV2B, S5, S8B	ACCAGCAGGACTACAGCTTCCCCACAGTTCGATTACCTTTCCCACTCAGCCTTTTTGTGGGTGTACGTTTTGG
CCC_R1	Fluorescently (5' 6-FAM (NTS) ; 5' 6-ROX (TS)) labelled dsDNA duplex R1 target, CCC PAM	73	S3, S5, EV2A, S8A	ACCAGCAGGACTACAGCTTCCCCGCCTTCAGAAGAGGGTGCATTTTCAGCCTTTTTGTGGGTGTACGTTTTGG
CCT_R1	Fluorescently (5' 6-FAM (NTS) ; 5' 6-ROX (TS)) labelled dsDNA duplex R1 target, CCT PAM	73	4C	ACCAGCAGGACTACAGCTTCCCTGCCTTCAGAAGAGGGTGCATTTTCAGCCTTTTTGTGGGTGTACGTTTTGG
CCA_R1	Fluorescently (5' 6-FAM (NTS) ; 5' 6-ROX (TS)) labelled dsDNA duplex R1 target, CCA PAM	73	4C	ACCAGCAGGACTACAGCTTCCCAGCCTTCAGAAGAGGGTGCATTTTCAGCCTTTTTGTGGGTGTACGTTTTGG
CCG_R1	Fluorescently (5' 6-FAM (NTS) ; 5' 6-ROX (TS)) labelled dsDNA duplex R1 target, CCG PAM	73	4C	ACCAGCAGGACTACAGCTTCCCGGCCTTCAGAAGAGGGTGCATTTTCAGCCTTTTTGTGGGTGTACGTTTTGG
CAC_R1	Fluorescently (5' 6-FAM (NTS) ; 5' 6-ROX (TS)) labelled dsDNA duplex R1 target, CAC PAM	73	4C	ACCAGCAGGACTACAGCTTCCACGCCTTCAGAAGAGGGTGCATTTTCAGCCTTTTTGTGGGTGTACGTTTTGG
ACC_R1	Fluorescently (5' 6-FAM (NTS) ; 5' 6-ROX (TS)) labelled dsDNA duplex R1 target, ACC PAM	73	4C	ACCAGCAGGACTACAGCTTCACCGCCTTCAGAAGAGGGTGCATTTTCAGCCTTTTTGTGGGTGTACGTTTTGG
CCC_R1	dsDNA activator for Asp2Cas12l trans cleavage, R1 target, CCC PAM	73	EV1, EV3	ACCAGCAGGACTACAGCTTCCCCGCCTTCAGAAGAGGGTGCATTTTCAGCCTTTTTGTGGGTGTACGTTTTGG
CCC_W1	dsDNA activator for Asp2Cas12l trans cleavage, W1 target CCC PAM	73	EV1A-B	ACCAGCAGGACTACAGCTTCCCCACAGTTCGATTACCTTTCCCACTCAGCCTTTTTGTGGGTGTACGTTTTGG
Cas12a_R1	dsDNA activator for LbCas12a trans cleavage, R1 target, TTTC PAM	34	S11	AATTCTTTCGCCTTCAGAAGAGGGTGCATTTTCA
R1 900bp	Linear dsDNA substrate R1 target	906	EV1C, S6	https://benchling.com/s/seq-fqxyiTkGPCpRXnm8D47V?m=slm-mERYE4SvSjKv4AJ5Czj5
RunXI_2kb	Linear dsDNA substrate R1-R6 targets	2201	EV1A, EV1D	https://benchling.com/s/seq-zBmRqeyLVCgbka3H2ACa?m=slm-GZorptjH213nyolLmGDI
WTAP_2kb	Linear dsDNA substrate W1-W6 targets	2045	EV1A, EV1D	https://benchling.com/s/seq-rFd2T6lCPLlCiPeiLUQR?m=slm-HJvKruM7VxK3QWa5XqfS
Substrates (ssDNA)
Name	Description	Length, bp	Figures	Sequence (5'->3')
R1_TS	ssDNA activator for Asp2Cas12l trans cleavage, R1 target	49	5, S9, EV3	CTGAAAATGCACCCTCTTCTGAAGGCGGGGAAGCTGTAGTCCTGCTGGT
W1_TS	ssDNA activator for Asp2Cas12l trans cleavage, W1 target	49	5A-B	GTGAGTGGGAAAGGTAATCGAACTGTGGGGAAGCTGTAGTCCTGCTGGT
Cas12a_R1_TS	ssDNA activator for LbCas12a trans cleavage, R1 target	34	S11	AGCTTGAAAATGCACCCTCTTCTGAAGGCGAAAG
ssDNA Fluorophore quencher reporters
Name	Detail	Length	Figures	Sequence, 5'-3'
CZ-2901	ssDNA reporter 5' 6-FAM; 3' Iowa Black® FQ	8	5B-D, EV3, S9A, S11	CCCCCCCC
CZ-2569	ssDNA reporter 5' 6-FAM; 3' Iowa Black® FQ	25	S9A	CAGTCAGTCAGTCAGTCAGTCAGTC
CZ-2742	ssDNA reporter 5' 6-FAM; 3' Iowa Black® FQ	5	S9A	TTATT
CZ-2743	ssDNA reporter 5' 6-FAM; 3' Iowa Black® FQ	8	S9A	TTATTATT
CZ-2745	ssDNA reporter 5' 6-FAM; 3' Iowa Black® FQ	10	S9A	TAGCATGTCA
CZ-2774	ssDNA reporter 5' 6-FAM; 3' BHQ™ FQ	25	S9A	CCAAGGTTCCAAGGTTCCAAGGTTC
CZ-2788	ssDNA reporter 5' 6-FAM; 3' BHQ™ FQ	35	S9A	CAGTCAGTCAGTCAGTCAGTCAGTCCAGTCAGTCA
CZ-2900	ssDNA reporter 5' 6-FAM; 3' Iowa Black® FQ	8	S9A	AAAAAAAA
CZ-2902	ssDNA reporter 5' 6-FAM; 3' Iowa Black® FQ	8	S9A	GGGGGGGG
CZ-2899	ssDNA reporter 5' 6-FAM; 3' Iowa Black® FQ	8	S9A	TTTTTTTT
Expression plasmids
Name	Description	Figures	Link
petduet_cas12lalpha_locus	Intact Asp1Cas12l locus with engineered PAM library targeting spacers; T7 expression	2, 4A, S1, S2	https://benchling.com/s/seq-Rd7XGbbi5j0cKv6ELIa9?m=slm-ajmeGVFdiLw6VpyPE5L1
petduet_cas12lbeta_locus	Intact Asp2Cas12l locus with engineered PAM library targeting spacers; T7 expression	2, 4A, S1, S2	https://benchling.com/s/seq-Mg3XYxsNg5uizo4r5hNU?m=slm-R07JB0BTeaxrLYUVmDfr
petduet_cas12lgamma_locus	Intact Asp3Cas12l locus with engineered PAM library targeting spacers; T7 expression	2, 4A, S1, S2	https://benchling.com/s/seq-GbSeTEhRY8eToxSbmBeB?m=slm-8MdzFPJU1QoVW0w3AJQ8
petduet_cas12lbeta_del-all	Asp2Cas12l locus with putative tracrRNA region and adaptation genes deleted; T7 expression	S2	https://benchling.com/s/seq-e1cKDclw3KE43okD52xm?m=slm-eSViKLUrmDvbXoU31Emy
petduet_cas12lgamma_del-all	Asp3Cas12l locus with putative tracrRNA region and adaptation genes deleted; T7 expression	S2	https://benchling.com/s/seq-xnatlI4u2SYirflYWtlA?m=slm-Vuo7KTZ3PhQuHRjmH5Hp
petduet_cas12lgamma_del-cas1_2_4	Asp3Cas12l locus with adaptation genes deleted; T7 expression	S2	https://benchling.com/s/seq-8elSygRUpZAl79g4BQf5?m=slm-jLBEmVh095WTRQP0BTiC
petduet-cas12lbeta-native-crispr_locus	Plasmid interference in E. coli Asp2Cas12l locus T7 expression plasmid; wt1-3 spacers	EV4	https://benchling.com/s/seq-EW3oVUDnNkX52s4tIZ1h?m=slm-mWhmeakGBxdXiErIj8mp
petduet_cas12lbeta-sgrna-R1	Plasmid interference in E. coli Asp2Cas12l & sgRNA T7 expression plasmid; R1 spacer	EV4	https://benchling.com/s/seq-BECj5nOotCwO6FHSeXDK?m=slm-lFIISUCj4rKfEBQIyBJO
pet-mbp14hissumo-cas12lbeta	Asp2Cas12l with solubility and affinity chromatography tags; T7 expression		https://benchling.com/s/seq-wjRAqt3Nr7gPX2LYwelw?m=slm-HVxuqJbB5Nt2MeETcnQ4
pet-mbp14hissumo-cas12lbeta-d518a-ruvc-mut	Asp2Cas12l (D518A) with solubility and affinity chromatography tags; T7 expression		https://benchling.com/s/seq-Akuh6etzc8QF0VBBUGyq?m=slm-4XdBk5veB5T6ZxR778XQ
pet-mbp14hissumo-cas12lbeta-e624a-ruvc-mut	Asp2Cas12l (E624A) with solubility and affinity chromatography tags; T7 expression		https://benchling.com/s/seq-XEDvYQHVIcdEama0M6Wp?m=slm-evkbGJ6JGHGaZ1PloKwc
pet-mbp14hissumo-cas12lbeta-d793a-ruvc-mut	Asp2Cas12l (D793A) with solubility and affinity chromatography tags; T7 expression		https://benchling.com/s/seq-4ScG6Ij8oGSgvTVQJIZ2?m=slm-DYVswCCaQBwdtwGyyOLM
pet-mbp14hissumo-cas12lgamma	Asp3Cas12l with solubility and affinity chromatography tags; T7 expression		https://benchling.com/s/seq-Uqz2SymbHU8KBdaoySLH?m=slm-BvsCsfICCZefdunqx58g
pet-mbp14hissumo-cas12lgamma-d537a-ruvc-mut	Asp3Cas12l (D537A) with solubility and affinity chromatography tags; T7 expression		https://benchling.com/s/seq-CpGyjerGkHPPZ84rUDOL?m=slm-mKZbAPbhDMhis1CFnEdF
pet-mbp14hissumo-cas12lgamma-e643a-ruvc-mut	Asp3Cas12l (E643A) with solubility and affinity chromatography tags; T7 expression		https://benchling.com/s/seq-dN0w0SvlCCXVP1gfCVxP?m=slm-TWaycdNRVzeaBMti7eXG
pet-mbp14hissumo-cas12lgamma-d796a-ruvc-mut	Asp3Cas12l (D793A) with solubility and affinity chromatography tags; T7 expression		https://benchling.com/s/seq-gAOroycH4HO7tVo8tBL1?m=slm-Rg0lT5r4OEzusYPrapnd
pet-mbp14hissumo-cas12ldelta	Asp4Cas12l with solubility and affinity chromatography tags; T7 expression		https://benchling.com/s/seq-0Z0cmXeozUJWc6Qtntb9?m=slm-RAmdavE068O3qSGNHPqN
Target plasmids
Name	Description	Figures	Link
pTZ57_7NPAMlibrary	7N randomized PAM plasmid library	2, 4A, S1, S2, S7	https://benchling.com/s/seq-hkJm7gQGpvaT1fmpzwdk?m=slm-DcAJ0C6oG11lldlXwNko
pUC19_R1	Plasmid substrate; CCC PAM R1 protospacer	EV1B	https://benchling.com/s/seq-mzOAzAKa0quurwwGOI24?m=slm-XRThjYYge9E4yUujL9aZ
pUC19_W1	Plasmid substrate; CCC PAM W1 protospacer	EV1B	https://benchling.com/s/seq-g9zYovcmAiVAdHdpKaF9?m=slm-NXh0nDHbKTBujqcARkET
pUC19_T1	Plasmid substrate; CCC PAM T1 protospacer	S4	https://benchling.com/s/seq-Th32X12HjrlGu2QGjtXC?m=slm-rBmJASQxk13xZagWyyaA
pUC19_T2	Plasmid substrate; CCC PAM T2 protospacer	3C, S4	https://benchling.com/s/seq-vIpeTSPO0Bcv9KDQwPT4?m=slm-bJP09JqcfuQSwhftrtES
pCDFDuet_CCC-wt1	Plasmid interference in E. coli target plasmid; CCC PAM wt1 protospacer	EV4	https://benchling.com/s/seq-Mw72CYu24koXLdkTQouF?m=slm-kFSIcaZvdhVBTrOLDNwb
pCDFDuet_CCC-wt2	Plasmid interference in E. coli target plasmid; CCC PAM wt2 protospacer	EV4	https://benchling.com/s/seq-cwypYzD8K2EyylNICcRV?m=slm-G6vUUmhspwfYHv0W76Hr
pCDFDuet_CCC-wt3	Plasmid interference in E. coli target plasmid; CCC PAM wt3 protospacer	EV4	https://benchling.com/s/seq-tqKyMU3EDWaKntPpW91a?m=slm-LlT6lOTycRt0Wbo6Mu2E
pCDFDuet_CCC-R1	Plasmid interference in E. coli target plasmid; CCC PAM R1 protospacer	EV4	https://benchling.com/s/seq-YSADP3TBNqcIFKWvWARI?m=slm-cx4CskMdxSs9bQew9hUO

## Sheet: Proteins
Name	Sequence
Asp1Cas12l	MPKKTSTVALSPRDIRLRELGEKRLQRLRQREEKIRRHLESERGRRDFQSLHFLLHKIEVERNDLYRNLYQNEGHESYVPKPGKTKHRKELSLPSTELPSPPDEKKGPRPKKSRYVIPQPVPGINLPRLINRFGKSDQKSESDQEGRFWTSAPFIEVELPMLNAHRVIKALMRFVQKDERSVVRTWAVTKFGSIEAAREVLLAGALLQREPEIMRGFLQNIDPWGSLSDEELIRDEKAWRTVKLLAQKNWVDQIAKSIKDSAPKGVDKDTLDRRLRSGLKAFHSAANSGKHTNPQFPYLTSEKPSANFESVVDSVLEFLDLEDKDRYTIAKVDDKKRHRVTALQKELGQAKPRVRLEQERSRWAGHSYLQGTITRKRQASLVWDGHRTENGLALAIPLD…
Asp2Cas12l	MSPLERSLRKVGENRLERLRVREEKIRKHIEQHPRGKNDHQALHFLLHQIEVERNDLYRNLKDPEYVPKPAKQRRERRQINVAKPPTRPKKEKGPQPESTKYVIRPPVPGKNLPAFASKYEARDTRDDSYQDGRSWTSAPYVEVELPILGADKVIQKLMKFVQKDERSIVRDWATKTYSSIEAAREALLVGAQVSEDVSVWRGLLAETKNAQNFAALSDDQIEAAMSKEAKGADLRPRRAALLVAQRHWVDQTVKAIKESAPSGVDKDTLDRRLRAGLRGFHTAANSGKHTNPQFPYLTAEKPVVPMESVVQSVLAFLDDPDDQRYTKDKEDDKKRHRVTVLQKELGKARPRKRLELQTPKWAGRPTVKGTISKRRDAALVWDTSKEANGLCLALPIGG…
Asp3Cas12l	MAKATKEVKSKRVEALRQVAYQRLERLERKAQKIGAHLRKPGKAADLQSLHYLLHKVEVEYHDIARNLEKDPTWTPKPKMRREKRAIVPESGPAAPLPTTAKGEPGRPANRHIPPPVPLDSARIPEDQQSMGQGSGGRSWCSAPFVEVKLPPTQWSNVREKLLKFRIEDDADIVRRWAEAKFGSIETARDGLRASAEIGTSPDVWRSFISRAISNGKKDFEPLLSLDDDELTADATAERVVRRWHQIDWVGRMLDSILETVPSGVSKDTFRSRVESRLKTFHSSVNSFELKKRKDGTVERKRKHTNPQFPYLSPSAVSIDPDVVTMEAVELLQMQPEERFAKDPNDANGRMRLRVLQAELGKARREALGRRGEKAPPWSGRKVFRGTTTRKREACLVWD…
Asp4Cas12l	MSQLERSLRKVGENRLERLRVRGQKIRKHLEQHPRGKNDHQALHFLLHQIEVERNDLYRNLKDPEYVPKPAKRRRERRQINVAQPPTRPTKSVGPKPAPTTYVIPRPEPGRDLPAFASRYKASDSRGEDDQDGRSWTAAPFVEVELPIQIAGKILEKLRKYVQKDEREIVREWAVKTYGSIEAAREPLLIGAQVSEDVSVWRGLLAETKNAQDFAALSDDQIEAAMSKEAKGSDLRPRRAALLVAQRHWVDQTVKAIKESAPKGVDKDTLDRRLRAGLRGFHTAANSGKHTNPQFPYLTPKEAKVPLESVVNQVLEFLDDADDQRYVQVHRVSHLQKELGKARPRKRLELQRPKWAGRPTVQGTISKRRDAALVWDTSKKENGLCLALPLGGLQKIDVE…
MBP-14xHis-SUMO-Asp2Cas12l	MKIEESKHHHHSGHHHTGHHHHSGSHHHTGKIEEGKLVIWINGDKGYNGLAEVGKKFEKDTGIKVTVEHPDKLEEKFPQVAATGDGPDIIFWAHDRFGGYAQSGLLAEITPDKAFQDKLYPFTWDAVRYNGKLIAYPIAVEALSLIYNKDLLPNPPKTWEEIPALDKELKAKGKSALMFNLQEPYFTWPLIAADGGYAFKYENGKYDIKDVGVDNAGAKAGLTFLVDLIKNKHMNADTDYSIAEAAFNKGETAMTINGPWAWSNIDTSKVNYGVTVLPTFKGQPSKPFVGVLSAGINAASPNKELAKEFLENYLLTDEGLEAVNKDKPLGAVALKSYEEELVKDPRIAATMENAQKGEIMPNIPQMSAFWYAVRTAVINAASGRQTVDEALKDAQTTSG…
MBP-14xHis-SUMO-Asp2Cas12l (D518A)	MKIEESKHHHHSGHHHTGHHHHSGSHHHTGKIEEGKLVIWINGDKGYNGLAEVGKKFEKDTGIKVTVEHPDKLEEKFPQVAATGDGPDIIFWAHDRFGGYAQSGLLAEITPDKAFQDKLYPFTWDAVRYNGKLIAYPIAVEALSLIYNKDLLPNPPKTWEEIPALDKELKAKGKSALMFNLQEPYFTWPLIAADGGYAFKYENGKYDIKDVGVDNAGAKAGLTFLVDLIKNKHMNADTDYSIAEAAFNKGETAMTINGPWAWSNIDTSKVNYGVTVLPTFKGQPSKPFVGVLSAGINAASPNKELAKEFLENYLLTDEGLEAVNKDKPLGAVALKSYEEELVKDPRIAATMENAQKGEIMPNIPQMSAFWYAVRTAVINAASGRQTVDEALKDAQTTSG…
MBP-14xHis-SUMO-Asp2Cas12l (E624A)	MKIEESKHHHHSGHHHTGHHHHSGSHHHTGKIEEGKLVIWINGDKGYNGLAEVGKKFEKDTGIKVTVEHPDKLEEKFPQVAATGDGPDIIFWAHDRFGGYAQSGLLAEITPDKAFQDKLYPFTWDAVRYNGKLIAYPIAVEALSLIYNKDLLPNPPKTWEEIPALDKELKAKGKSALMFNLQEPYFTWPLIAADGGYAFKYENGKYDIKDVGVDNAGAKAGLTFLVDLIKNKHMNADTDYSIAEAAFNKGETAMTINGPWAWSNIDTSKVNYGVTVLPTFKGQPSKPFVGVLSAGINAASPNKELAKEFLENYLLTDEGLEAVNKDKPLGAVALKSYEEELVKDPRIAATMENAQKGEIMPNIPQMSAFWYAVRTAVINAASGRQTVDEALKDAQTTSG…
MBP-14xHis-SUMO-Asp2Cas12l (D793A)	MKIEESKHHHHSGHHHTGHHHHSGSHHHTGKIEEGKLVIWINGDKGYNGLAEVGKKFEKDTGIKVTVEHPDKLEEKFPQVAATGDGPDIIFWAHDRFGGYAQSGLLAEITPDKAFQDKLYPFTWDAVRYNGKLIAYPIAVEALSLIYNKDLLPNPPKTWEEIPALDKELKAKGKSALMFNLQEPYFTWPLIAADGGYAFKYENGKYDIKDVGVDNAGAKAGLTFLVDLIKNKHMNADTDYSIAEAAFNKGETAMTINGPWAWSNIDTSKVNYGVTVLPTFKGQPSKPFVGVLSAGINAASPNKELAKEFLENYLLTDEGLEAVNKDKPLGAVALKSYEEELVKDPRIAATMENAQKGEIMPNIPQMSAFWYAVRTAVINAASGRQTVDEALKDAQTTSG…
MBP-14xHis-SUMO-Asp3Cas12l	MKIEESKHHHHSGHHHTGHHHHSGSHHHTGKIEEGKLVIWINGDKGYNGLAEVGKKFEKDTGIKVTVEHPDKLEEKFPQVAATGDGPDIIFWAHDRFGGYAQSGLLAEITPDKAFQDKLYPFTWDAVRYNGKLIAYPIAVEALSLIYNKDLLPNPPKTWEEIPALDKELKAKGKSALMFNLQEPYFTWPLIAADGGYAFKYENGKYDIKDVGVDNAGAKAGLTFLVDLIKNKHMNADTDYSIAEAAFNKGETAMTINGPWAWSNIDTSKVNYGVTVLPTFKGQPSKPFVGVLSAGINAASPNKELAKEFLENYLLTDEGLEAVNKDKPLGAVALKSYEEELVKDPRIAATMENAQKGEIMPNIPQMSAFWYAVRTAVINAASGRQTVDEALKDAQTTSG…
MBP-14xHis-SUMO-Asp3Cas12l (D537A)	MKIEESKHHHHSGHHHTGHHHHSGSHHHTGKIEEGKLVIWINGDKGYNGLAEVGKKFEKDTGIKVTVEHPDKLEEKFPQVAATGDGPDIIFWAHDRFGGYAQSGLLAEITPDKAFQDKLYPFTWDAVRYNGKLIAYPIAVEALSLIYNKDLLPNPPKTWEEIPALDKELKAKGKSALMFNLQEPYFTWPLIAADGGYAFKYENGKYDIKDVGVDNAGAKAGLTFLVDLIKNKHMNADTDYSIAEAAFNKGETAMTINGPWAWSNIDTSKVNYGVTVLPTFKGQPSKPFVGVLSAGINAASPNKELAKEFLENYLLTDEGLEAVNKDKPLGAVALKSYEEELVKDPRIAATMENAQKGEIMPNIPQMSAFWYAVRTAVINAASGRQTVDEALKDAQTTSG…
MBP-14xHis-SUMO-Asp3Cas12l (E643A)	MKIEESKHHHHSGHHHTGHHHHSGSHHHTGKIEEGKLVIWINGDKGYNGLAEVGKKFEKDTGIKVTVEHPDKLEEKFPQVAATGDGPDIIFWAHDRFGGYAQSGLLAEITPDKAFQDKLYPFTWDAVRYNGKLIAYPIAVEALSLIYNKDLLPNPPKTWEEIPALDKELKAKGKSALMFNLQEPYFTWPLIAADGGYAFKYENGKYDIKDVGVDNAGAKAGLTFLVDLIKNKHMNADTDYSIAEAAFNKGETAMTINGPWAWSNIDTSKVNYGVTVLPTFKGQPSKPFVGVLSAGINAASPNKELAKEFLENYLLTDEGLEAVNKDKPLGAVALKSYEEELVKDPRIAATMENAQKGEIMPNIPQMSAFWYAVRTAVINAASGRQTVDEALKDAQTTSG…
MBP-14xHis-SUMO-Asp3Cas12l (D796A)	MKIEESKHHHHSGHHHTGHHHHSGSHHHTGKIEEGKLVIWINGDKGYNGLAEVGKKFEKDTGIKVTVEHPDKLEEKFPQVAATGDGPDIIFWAHDRFGGYAQSGLLAEITPDKAFQDKLYPFTWDAVRYNGKLIAYPIAVEALSLIYNKDLLPNPPKTWEEIPALDKELKAKGKSALMFNLQEPYFTWPLIAADGGYAFKYENGKYDIKDVGVDNAGAKAGLTFLVDLIKNKHMNADTDYSIAEAAFNKGETAMTINGPWAWSNIDTSKVNYGVTVLPTFKGQPSKPFVGVLSAGINAASPNKELAKEFLENYLLTDEGLEAVNKDKPLGAVALKSYEEELVKDPRIAATMENAQKGEIMPNIPQMSAFWYAVRTAVINAASGRQTVDEALKDAQTTSG…
MBP-14xHis-SUMO-Asp4Cas12l	MKIEESKHHHHSGHHHTGHHHHSGSHHHTGKIEEGKLVIWINGDKGYNGLAEVGKKFEKDTGIKVTVEHPDKLEEKFPQVAATGDGPDIIFWAHDRFGGYAQSGLLAEITPDKAFQDKLYPFTWDAVRYNGKLIAYPIAVEALSLIYNKDLLPNPPKTWEEIPALDKELKAKGKSALMFNLQEPYFTWPLIAADGGYAFKYENGKYDIKDVGVDNAGAKAGLTFLVDLIKNKHMNADTDYSIAEAAFNKGETAMTINGPWAWSNIDTSKVNYGVTVLPTFKGQPSKPFVGVLSAGINAASPNKELAKEFLENYLLTDEGLEAVNKDKPLGAVALKSYEEELVKDPRIAATMENAQKGEIMPNIPQMSAFWYAVRTAVINAASGRQTVDEALKDAQTTSG…
	14xHis-tag
	MBP
	SUMO
