# Supplementary material for: A new family of CRISPR‐type V nucleases with C‐rich PAM recognition
Source: EMBO Rep. 2022 Oct 21;23(12):e55481. doi: 10.15252/embr.202255481 (PMC9724661; doi:10.15252/embr.202255481)
Supplement: Supplementary file 5 — Source Data for Figure 4 [file EMBR-23-e55481-s005.zip]

Archive with 2 entries (2 files):
- EMBR_2283_EMBOR202255481T_SDataFig4B.pdf
- EMBR_2283_EMBOR202255481T_SDataFig4C.xlsx
