# Supplementary material for: A new family of CRISPR‐type V nucleases with C‐rich PAM recognition
Source: EMBO Rep. 2022 Oct 21;23(12):e55481. doi: 10.15252/embr.202255481 (PMC9724661; doi:10.15252/embr.202255481)
Supplement: Supplementary file 5 — Source Data for Figure 4 [file EMBR-23-e55481-s005.zip › EMBR_2283_EMBOR202255481T_SDataFig4C.xlsx]

## Sheet: Sheet1
	Figure 4C. Cleavage of oligoduplex dsDNA substrates with purified RNP complexes confirm PAM recognition.
		Asp2Cas12l	CCC PAM DNA fraction cleaved, %				CCT PAM DNA fraction cleaved, %				CCG PAM DNA fraction cleaved, %				CCA PAM DNA fraction cleaved, %				CAC PAM DNA fraction cleaved, %				ACC PAM DNA fraction cleaved, %
		t, min	rep1	rep2	rep3	rep4	rep1	rep2	rep3	rep4	rep1	rep2	rep3	rep4	rep1	rep2	rep3	rep4	rep1	rep2	rep3	rep4	rep1	rep2	rep3	rep4
		0	0	0	0	0	0	0	0	0	0	0	0	0	0	0	0	0	0	0	0	0	0	0	0	0
		1	2.55991	2.81184	1.06995	4.1143	0	2.78804	1.23225	0	0	0	0	0	0	0	0	0	0	0	0	0	0	0	0	0
		5	24.4345	17.4934	17.1058	25.6485	8.09225	7.02809	5.70936	4.86042	0	0	0	0	0	1.15005	0	1.27608	0	0	0	0	0	0	0	0
		15	56.573	45.8696	48.4867	59.6801	15.8852	16.5272	12.2127	9.41107	0	3.41656	0	1.43098	5.3704	3.65834	1.53121	3.44509	0	0	0	0	0	0	0	0
		30	86.2267	67.9592	75.0385	82.9584	34.7445	27.0601	25.7329	19.8895	0	16.8417	0	3.0473	7.18038	7.38341	2.15793	8.12901	0	0	0	0	4.73124	2.68865	0	2.8607
		Asp3Cas12l	CCC PAM DNA fraction cleaved, %				CCT PAM DNA fraction cleaved, %				CCG PAM DNA fraction cleaved, %				CCA PAM DNA fraction cleaved, %				CAC PAM DNA fraction cleaved, %				ACC PAM DNA fraction cleaved, %
		t, min	rep1	rep2	rep3		rep1	rep2	rep3		rep1	rep2	rep3		rep1	rep2	rep3		rep1	rep2	rep3		rep1	rep2	rep3
		0	0	0	0		0	0	0		0	0	0		0	0	0		0	0	0		0	0	0
		1	2.65542	0	1.49966		0	0	2.11157		0	0	1.07355		0	0	0		0	0	0		0	0	0
		5	10.9424	4.74482	10.5664		10.6222	5.27649	10.7029		11.5555	4.37811	4.23278		0	0	3.78128		0	0	0		0	0	0
		15	30.8862	17.8777	26.0017		29.5848	14.5368	26.7546		29.2758	14.7507	14.2804		4.93556	1.36151	8.30613		0	0	0		0	0	0
		30	51.8077	36.1438	39.406		40.1541	25.7741	41.8178		37.9798	26.2871	28.1219		7.161	5.57352	18.0447		1.80488	0	1.80488		0	0	0
