# Supplementary material for: A new family of CRISPR‐type V nucleases with C‐rich PAM recognition
Source: EMBO Rep. 2022 Oct 21;23(12):e55481. doi: 10.15252/embr.202255481 (PMC9724661; doi:10.15252/embr.202255481)
Supplement: Supplementary file 6 — Source Data for Figure 5 [file EMBR-23-e55481-s008.zip]

Archive with 2 entries (2 files):
- EMBR_2283_EMBOR202255481T_SDataFig5.xlsx
- EMBR_2283_EMBOR202255481T_SDataFig5A.pdf
