# Supplementary material for: A new family of CRISPR‐type V nucleases with C‐rich PAM recognition
Source: EMBO Rep. 2022 Oct 21;23(12):e55481. doi: 10.15252/embr.202255481 (PMC9724661; doi:10.15252/embr.202255481)
Supplement: Supplementary file 6 — Source Data for Figure 5 [file EMBR-23-e55481-s008.zip › EMBR_2283_EMBOR202255481T_SDataFig5.xlsx]

## Sheet: 5B
	Figure 5B. Cas12l collateral nuclease activity
			RFU																					RFU
			Asp2Cas12l			Asp2Cas12l + sgRNA			Asp2Cas12l + sgRNA + target ssDNA			Asp2Cas12l + sgRNA + target dsDNA			Asp2Cas12l + sgRNA + non-target ssDNA			Asp2Cas12l + sgRNA + non-target dsDNA						Asp2Cas12l			Asp2Cas12l + sgRNA			Asp2Cas12l + sgRNA + target ssDNA			Asp2Cas12l + sgRNA + target dsDNA			Asp2Cas12l + sgRNA + non-target ssDNA			Asp2Cas12l + sgRNA + non-target dsDNA
		t, min	Rep1	Rep2	Rep3	Rep1	Rep2	Rep3	Rep1	Rep2	Rep3	Rep1	Rep2	Rep3	Rep1	Rep2	Rep3	Rep1	Rep2	Rep3			t, min	Rep1	Rep2	Rep3	Rep1	Rep2	Rep3	Rep1	Rep2	Rep3	Rep1	Rep2	Rep3	Rep1	Rep2	Rep3	Rep1	Rep2	Rep3
		0	0.41	0.205067	0.4859	0.35	0.195233	0.3343	9.3149	8.2309	8.6169	2.9409	2.8519	3.6389	0.1827	0.4859	0.3343	0.1598	0.0432	0.1015			0	0.446	0.321	0.338	0.114	0.199	0.2727	0.426	0.864	0.963	0.852	0.944	1.292	0.291	0.3343	0.3275	0.284	0.1827	0.205067
		0.5	0.37	0.202467	0.4395	0.33	0.2115	0.321	14.9705	13.4005	14.4105	7.2445	7.1725	10.0105	0.2025	0.4395	0.321	0.1124	0.0814	0.0969			0.5	0.442	0.305	0.318	0.146	0.196	0.2925	1.106	1.438	1.644	1.326	1.382	1.735	0.368	0.321	0.3435	0.239	0.2025	0.202467
		1	0.38	0.202867	0.421	0.31	0.212533	0.3098	20.057	18.097	19.497	11.347	11.257	15.667	0.1986	0.421	0.3098	0.1214	0.0819	0.10165			1	0.403	0.322	0.323	0.15	0.199	0.2886	2.071	2.216	2.913	2.133	2.201	2.524	0.131	0.3098	0.2125	0.214	0.1986	0.202867
		1.5	0.36	0.182067	0.412	0.29	0.2055	0.28925	24.241	22.251	23.631	15.461	15.231	20.411	0.1665	0.412	0.28925	0.1232	0.0792	0.1012			1.5	0.405	0.314	0.329	0.153	0.207	0.2565	3.1	3.429	4.657	3.199	3.392	3.402	0.143	0.28925	0.209	0.195	0.1665	0.182067
		2	0.35	0.173433	0.3804	0.28	0.203467	0.2679	28.2084	25.9784	28.0684	19.3084	18.8684	24.7584	0.1554	0.3804	0.2679	0.1195	0.0743	0.0969			2	0.419	0.322	0.328	0.154	0.211	0.2454	3.92	4.29	5.749	3.98	4.091	4.161	0.151	0.2679	0.2215	0.212	0.1554	0.173433
		2.5	0.35	0.1715	0.4045	0.28	0.2009	0.2791	32.0575	29.5975	31.9075	22.6475	22.1575	28.9475	0.1537	0.4045	0.2791	0.1171	0.072	0.09455			2.5	0.389	0.313	0.336	0.145	0.214	0.2437	4.738	5.029	6.669	4.634	4.782	4.847	0.131	0.2791	0.21	0.209	0.1537	0.1715
		3	0.35	0.171367	0.4043	0.28	0.204133	0.27735	36.2783	32.8983	35.3683	25.6783	25.1583	33.5183	0.1504	0.4043	0.27735	0.1233	0.0733	0.0983			3	0.398	0.309	0.335	0.154	0.218	0.2404	5.613	6.018	7.791	5.523	5.621	5.724	0.083	0.27735	0.187	0.211	0.1504	0.171367
		3.5	0.35	0.174033	0.3901	0.28	0.2059	0.2719	38.0731	34.5931	38.0631	28.2931	27.7731	35.7731	0.1537	0.3901	0.2719	0.1247	0.0717	0.0982			3.5	0.384	0.312	0.34	0.148	0.226	0.2437	6.778	7.184	9.282	6.517	6.566	6.6	0.062	0.2719	0.1725	0.203	0.1537	0.174033
		4	0.35	0.1736	0.3811	0.27	0.2116	0.26695	40.5851	37.0151	40.6251	30.6551	30.1951	39.3051	0.1528	0.3811	0.26695	0.1252	0.0765	0.10085			4	0.394	0.322	0.353	0.156	0.236	0.2428	7.816	8.143	10.493	7.391	7.441	7.38	0.049	0.26695	0.1705	0.212	0.1528	0.1736
		4.5	0.35	0.1734	0.3795	0.27	0.214433	0.2664	43.1345	39.3745	43.1345	32.8245	32.3745	42.1045	0.1533	0.3795	0.2664	0.1236	0.078	0.1008			4.5	0.397	0.312	0.351	0.157	0.243	0.2433	8.827	9.107	11.727	8.287	8.307	8.227	0.047	0.2664	0.16	0.193	0.1533	0.1734
		5	0.35	0.173933	0.379	0.27	0.218	0.2655	45.381	41.521	45.361	34.771	34.371	44.571	0.152	0.379	0.2655	0.1278	0.0689	0.09835			5	0.399	0.322	0.354	0.163	0.249	0.242	9.839	10.119	13.019	9.229	9.259	9.119	0.034	0.2655	0.163	0.212	0.152	0.173933
		5.5	0.35	0.176067	0.3631	0.28	0.218567	0.2574	46.8721	43.0721	45.6021	36.3621	36.0321	44.5921	0.1517	0.3631	0.2574	0.1348	0.0684	0.1016			5.5	0.406	0.316	0.355	0.16	0.254	0.2417	10.78	11.05	14.29	10.13	10.19	10.03	0.025	0.2574	0.159	0.213	0.1517	0.176067
		6	0.35	0.178633	0.348	0.28	0.2202	0.2528	48.462	44.712	47.152	37.892	37.572	46.312	0.1576	0.348	0.2528	0.1307	0.0723	0.1015			6	0.408	0.317	0.366	0.164	0.249	0.2476	11.792	12.032	15.612	11.072	11.172	10.972	0.009	0.2528	0.149	0.209	0.1576	0.178633
		6.5	0.35	0.1769	0.3532	0.27	0.2205	0.25135	49.9952	46.2152	48.5952	39.2552	38.9952	47.9852	0.1495	0.3532	0.25135	0.1417	0.076	0.10885			6.5	0.411	0.319	0.354	0.169	0.253	0.2395	12.824	13.044	16.934	12.034	12.144	11.874	-0.004	0.25135	0.1375	0.199	0.1495	0.1769
		7	0.35	0.176933	0.3579	0.27	0.221567	0.2558	51.3719	47.4719	49.9019	40.3819	40.2319	49.4819	0.1537	0.3579	0.2558	0.1334	0.0719	0.10265			7	0.398	0.322	0.367	0.166	0.255	0.2437	13.872	14.072	18.252	13.002	13.132	12.852	0	0.2558	0.136	0.207	0.1537	0.176933
		7.5	0.35	0.176067	0.3154	0.27	0.221533	0.2345	52.3244	48.5444	50.8344	41.4244	41.2644	50.6444	0.1536	0.3154	0.2345	0.131	0.0749	0.10295			7.5	0.417	0.312	0.358	0.164	0.257	0.2436	14.857	15.087	19.557	13.977	14.097	13.797	0	0.2345	0.1225	0.196	0.1536	0.176067
		8	0.35	0.173633	0.3106	0.27	0.223567	0.23115	53.1826	49.4326	51.7426	42.3126	42.2726	51.6826	0.1517	0.3106	0.23115	0.1275	0.0732	0.10035			8	0.426	0.32	0.361	0.169	0.26	0.2417	15.859	16.079	20.819	14.939	15.069	14.749	0	0.23115	0.1195	0.205	0.1517	0.173633
		8.5	0.35	0.175	0.3063	0.26	0.2244	0.22925	54.1803	50.3703	52.5903	43.1703	43.1303	52.7203	0.1522	0.3063	0.22925	0.1306	0.0715	0.10105			8.5	0.411	0.325	0.369	0.165	0.266	0.2422	16.898	17.128	22.138	15.908	16.098	15.708	0	0.22925	0.1055	0.188	0.1522	0.175
		9	0.36	0.180333	0.3146	0.27	0.235667	0.2368	54.9656	51.1356	53.3256	43.8656	43.8856	53.5556	0.159	0.3146	0.2368	0.133	0.0792	0.1061			9	0.429	0.325	0.374	0.188	0.27	0.249	17.916	18.136	23.366	16.866	17.046	16.706	0	0.2368	0.1085	0.198	0.159	0.180333
		9.5	0.35	0.1799	0.3016	0.26	0.233533	0.2286	55.5446	51.7246	53.8846	44.4646	44.5346	54.1746	0.1556	0.3016	0.2286	0.1385	0.0767	0.1076			9.5	0.431	0.326	0.373	0.187	0.268	0.2456	18.896	19.126	24.576	17.846	17.996	17.626	0	0.2286	0.093	0.182	0.1556	0.1799
		10	0.36	0.180133	0.2986	0.27	0.2365	0.22705	56.0736	52.3136	54.3736	45.0436	45.1236	54.8336	0.1555	0.2986	0.22705	0.1394	0.0766	0.108			10	0.435	0.319	0.368	0.194	0.27	0.2455	19.868	20.108	25.808	18.818	18.968	18.578	0	0.22705	0.09	0.191	0.1555	0.180133
		10.5	0.36	0.178467	0.3055	0.27	0.228167	0.2305	56.5075	52.8375	54.8775	45.4675	45.6875	55.4175	0.1555	0.3055	0.2305	0.1344	0.0793	0.10685			10.5	0.428	0.323	0.363	0.183	0.256	0.2455	20.86	21.12	27.01	19.77	19.97	19.52	0	0.2305	0.0855	0.191	0.1555	0.178467
		11	0.36	0.182	0.295	0.27	0.2329	0.22635	57.062	53.282	55.252	45.942	46.172	55.952	0.1577	0.295	0.22635	0.1406	0.0757	0.10815			11	0.442	0.324	0.369	0.189	0.262	0.2477	21.835	22.075	28.085	20.705	20.905	20.455	0	0.22635	0.077	0.187	0.1577	0.182
		11.5	0.36	0.178433	0.2933	0.26	0.238567	0.225	57.3443	53.6143	55.5443	46.3143	46.5543	56.2743	0.1567	0.2933	0.225	0.1319	0.0771	0.1045			11.5	0.45	0.331	0.368	0.198	0.271	0.2467	22.773	23.013	29.203	21.623	21.793	21.383	0	0.225	0.071	0.185	0.1567	0.178433
		12	0.35	0.1833	0.2916	0.26	0.237933	0.2272	57.6336	54.0036	55.8736	46.6536	46.9636	56.6136	0.1628	0.2916	0.2272	0.1343	0.0774	0.10585			12	0.45	0.322	0.371	0.194	0.267	0.2528	23.716	23.956	30.206	22.536	22.746	22.266	0	0.2272	0.0605	0.181	0.1628	0.1833
		12.5	0.36	0.187333	0.2991	0.26	0.2393	0.2305	57.9491	54.2591	56.1191	46.9391	47.2591	56.9491	0.1619	0.2991	0.2305	0.1482	0.0845	0.11635			12.5	0.46	0.319	0.368	0.2	0.266	0.2519	24.585	24.855	31.195	23.425	23.645	23.135	0	0.2305	0.0545	0.174	0.1619	0.187333
		13	0.36	0.1822	0.2921	0.27	0.237267	0.22545	58.2361	54.5361	56.3661	47.2461	47.5661	57.2261	0.1588	0.2921	0.22545	0.139	0.0831	0.11105			13	0.452	0.333	0.371	0.196	0.267	0.2488	25.426	25.726	32.126	24.286	24.486	24.046	0	0.22545	0.0485	0.177	0.1588	0.1822
		13.5	0.36	0.182367	0.2901	0.26	0.241433	0.2242	58.3381	54.7581	56.5281	47.4481	47.8181	57.3681	0.1583	0.2901	0.2242	0.1405	0.083	0.11175			13.5	0.455	0.321	0.362	0.208	0.268	0.2483	26.263	26.563	32.993	25.143	25.333	24.863	0	0.2242	0.044	0.173	0.1583	0.182367
		14	0.36	0.1828	0.2901	0.26	0.241133	0.22475	58.5951	54.9851	56.7351	47.6451	48.0551	57.5651	0.1594	0.2901	0.22475	0.1396	0.0758	0.1077			14	0.461	0.326	0.369	0.206	0.268	0.2494	27.059	27.379	33.829	25.949	26.129	25.699	0	0.22475	0.0345	0.17	0.1594	0.1828
		14.5	0.36	0.182133	0.2845	0.26	0.243567	0.2216	58.7105	55.1405	56.8205	47.8505	48.2405	57.7605	0.1587	0.2845	0.2216	0.139	0.0761	0.10755			14.5	0.467	0.332	0.369	0.213	0.269	0.2487	27.851	28.201	34.551	26.761	26.931	26.491	0	0.2216	0.0215	0.166	0.1587	0.182133
		15	0.36	0.183467	0.2844	0.26	0.2447	0.22275	58.8834	55.3034	57.0034	48.0034	48.4534	57.9734	0.1611	0.2844	0.22275	0.1382	0.0809	0.10955			15	0.463	0.327	0.367	0.215	0.268	0.2511	28.595	28.985	35.275	27.505	27.675	27.265	0	0.22275	0.021	0.165	0.1611	0.183467
		15.5	0.36	0.185833	0.2906	0.26	0.246333	0.2268	59.0096	55.4196	57.0596	48.1096	48.6096	58.0496	0.163	0.2906	0.2268	0.1415	0.0855	0.1135			15.5	0.477	0.326	0.368	0.218	0.268	0.253	29.333	29.703	35.943	28.223	28.393	28.033	0	0.2268	0.0095	0.161	0.163	0.185833
		16	0.36	0.1794	0.2882	0.26	0.243833	0.21985	59.1062	55.5362	57.2362	48.2762	48.7162	58.1662	0.1515	0.2882	0.21985	0.1452	0.0811	0.11315			16	0.474	0.329	0.378	0.211	0.279	0.2415	29.982	30.402	36.572	29.012	29.112	28.732	0	0.21985	0.0015	0.157	0.1515	0.1794
		16.5	0.36	0.185433	0.2841	0.26	0.248067	0.22265	59.1051	55.6351	57.2551	48.3451	48.8651	58.2651	0.1612	0.2841	0.22265	0.1439	0.0811	0.1125			16.5	0.482	0.336	0.378	0.215	0.278	0.2512	30.637	31.097	37.127	29.677	29.837	29.447	0	0.22265	-0.0015	0.167	0.1612	0.185433
		17	0.36	0.185467	0.288	0.26	0.247467	0.2247	59.303	55.753	57.373	48.453	49.003	58.403	0.1614	0.288	0.2247	0.1436	0.0799	0.11175			17	0.48	0.331	0.378	0.216	0.275	0.2514	31.243	31.703	37.623	30.303	30.433	30.113	0	0.2247	-0.002	0.156	0.1614	0.185467
		17.5	0.36	0.184633	0.2843	0.26	0.251733	0.22175	59.3563	55.8063	57.4263	48.5163	49.0763	58.4463	0.1592	0.2843	0.22175	0.1455	0.0819	0.1137			17.5	0.477	0.338	0.381	0.226	0.28	0.2492	31.827	32.347	38.077	30.937	31.037	30.727	0	0.22175	-0.002	0.158	0.1592	0.184633
		18	0.35	0.1841	0.2858	0.26	0.2506	0.2228	59.4428	55.9128	57.4828	48.5828	49.1828	58.5028	0.1598	0.2858	0.2228	0.1427	0.0811	0.1119			18	0.484	0.329	0.366	0.23	0.272	0.2498	32.365	32.945	38.495	31.535	31.635	31.385	0	0.2228	-0.002	0.15	0.1598	0.1841
		18.5	0.36	0.188133	0.2824	0.26	0.256467	0.2244	59.3854	55.9454	57.4754	48.6754	49.2554	58.5754	0.1664	0.2824	0.2244	0.1416	0.0814	0.1115			18.5	0.497	0.332	0.372	0.231	0.282	0.2564	32.861	33.451	38.871	32.111	32.201	31.961	0	0.2244	-0.002	0.148	0.1664	0.188133
		19	0.35	0.190267	0.2832	0.26	0.258367	0.22515	59.4752	56.0052	57.5352	48.6752	49.3152	58.6652	0.1671	0.2832	0.22515	0.1466	0.0821	0.11435			19	0.487	0.338	0.38	0.238	0.28	0.2571	33.318	33.938	39.208	32.618	32.678	32.508	0	0.22515	-0.002	0.148	0.1671	0.190267
		19.5	0.35	0.186033	0.2891	0.26	0.254267	0.22545	59.4891	56.0591	57.5991	48.7891	49.3691	58.6691	0.1618	0.2891	0.22545	0.1445	0.0877	0.1161			19.5	0.498	0.332	0.368	0.236	0.275	0.2518	33.804	34.454	39.534	33.154	33.204	33.004	0	0.22545	-0.002	0.149	0.1618	0.186033
		20	0.36	0.188933	0.2835	0.26	0.253267	0.22465	59.6285	56.1185	57.6685	48.8485	49.4785	58.7485	0.1658	0.2835	0.22465	0.1452	0.0857	0.11545			20	0.499	0.33	0.367	0.229	0.275	0.2558	34.216	34.916	39.816	33.656	33.626	33.536	0	0.22465	-0.002	0.151	0.1658	0.188933
		20.5	0.36	0.184267	0.28	0.26	0.2559	0.21935	59.54	56.12	57.63	48.88	49.48	58.78	0.1587	0.28	0.21935	0.1454	0.078	0.1117			20.5	0.509	0.323	0.367	0.243	0.276	0.2487	34.643	35.343	40.073	34.113	34.103	34.003	0	0.21935	-0.002	0.139	0.1587	0.184267
		21	0.36	0.184333	0.2891	0.26	0.255767	0.2232	59.6101	56.1401	57.6701	48.9101	49.5101	58.7801	0.1573	0.2891	0.2232	0.1484	0.0891	0.11875			21	0.504	0.333	0.37	0.248	0.272	0.2473	34.977	35.727	40.267	34.497	34.487	34.487	0	0.2232	-0.002	0.148	0.1573	0.184333
		21.5	0.35	0.1892	0.2842	0.25	0.2588	0.2233	59.6222	56.1622	57.6222	48.8822	49.5422	58.8122	0.1624	0.2842	0.2233	0.1528	0.0799	0.11635			21.5	0.502	0.338	0.375	0.246	0.278	0.2524	35.369	36.089	40.479	34.909	34.869	34.869	0	0.2233	-0.002	0.142	0.1624	0.1892
		22	0.35	0.1885	0.2885	0.25	0.255067	0.22485	59.7505	56.1805	57.7005	48.9505	49.6105	58.8405	0.1612	0.2885	0.22485	0.1531	0.088	0.12055			22	0.507	0.327	0.363	0.249	0.265	0.2512	35.692	36.452	40.682	35.302	35.252	35.302	0	0.22485	-0.002	0.129	0.1612	0.1885
		22.5	0.35	0.189333	0.2856	0.25	0.258233	0.22465	59.6096	56.2296	57.6696	48.9496	49.6096	58.8396	0.1637	0.2856	0.22465	0.1506	0.093	0.1218			22.5	0.514	0.334	0.362	0.252	0.269	0.2537	35.948	36.778	40.858	35.688	35.608	35.638	0	0.22465	-0.002	0.131	0.1637	0.189333
		23	0.35	0.190367	0.2818	0.26	0.264767	0.22355	59.6778	56.2478	57.7278	48.9678	49.6278	58.9078	0.1653	0.2818	0.22355	0.1505	0.0939	0.1222			23	0.524	0.328	0.365	0.26	0.279	0.2553	36.215	37.075	40.965	36.015	35.875	36.045	0	0.22355	-0.002	0.137	0.1653	0.190367
		23.5	0.35	0.187033	0.2792	0.25	0.258633	0.21955	59.7462	56.2562	57.7562	49.0162	49.6662	58.8462	0.1599	0.2792	0.21955	0.1513	0.0836	0.11745			23.5	0.507	0.33	0.365	0.253	0.273	0.2499	36.464	37.354	41.084	36.304	36.174	36.334	0	0.21955	-0.002	0.124	0.1599	0.187033
		24	0.35	0.188033	0.2865	0.26	0.2639	0.2231	59.7235	56.3235	57.7235	49.0235	49.6735	58.8735	0.1597	0.2865	0.2231	0.1547	0.094	0.12435			24	0.522	0.347	0.371	0.258	0.284	0.2497	36.726	37.616	41.236	36.636	36.486	36.696	0	0.2231	-0.002	0.131	0.1597	0.188033
		24.5	0.35	0.1864	0.2892	0.25	0.2625	0.22485	59.6612	56.3012	57.7412	49.0212	49.6812	58.8712	0.1605	0.2892	0.22485	0.1482	0.0923	0.12025			24.5	0.516	0.337	0.361	0.263	0.274	0.2505	36.957	37.877	41.347	36.937	36.717	36.967	0	0.22485	-0.002	0.125	0.1605	0.1864
		25	0.35	0.186533	0.2848	0.25	0.2635	0.22115	59.6558	56.2958	57.7458	49.0258	49.7358	58.9158	0.1575	0.2848	0.22115	0.1546	0.0867	0.12065			25	0.529	0.341	0.361	0.264	0.279	0.2475	37.112	38.112	41.432	37.142	36.962	37.242	0	0.22115	-0.002	0.117	0.1575	0.186533
		25.5	0.35	0.1941	0.2888	0.25	0.266233	0.22775	59.8018	56.2918	57.7318	49.0518	49.7618	58.8918	0.1667	0.2888	0.22775	0.1589	0.093	0.12595			25.5	0.522	0.331	0.366	0.264	0.278	0.2567	37.291	38.301	41.501	37.371	37.191	37.471	0	0.22775	-0.002	0.127	0.1667	0.1941
		26	0.34	0.192133	0.2805	0.26	0.269867	0.22255	59.7405	56.2505	57.7505	48.9905	49.7105	58.9305	0.1646	0.2805	0.22255	0.1572	0.0905	0.12385			26	0.527	0.336	0.371	0.273	0.282	0.2546	37.473	38.503	41.583	37.633	37.383	37.733	0	0.22255	-0.002	0.12	0.1646	0.192133
		26.5	0.35	0.190667	0.2819	0.25	0.2737	0.224	59.6579	56.2779	57.7579	49.0279	49.6979	58.9079	0.1661	0.2819	0.224	0.1498	0.0912	0.1205			26.5	0.54	0.342	0.367	0.276	0.289	0.2561	37.627	38.647	41.647	37.837	37.587	37.947	0	0.224	-0.002	0.113	0.1661	0.190667
		27	0.35	0.185367	0.281	0.26	0.266767	0.21915	59.706	56.336	57.756	49.016	49.736	58.916	0.1573	0.281	0.21915	0.1515	0.0916	0.12155			27	0.538	0.326	0.36	0.277	0.276	0.2473	37.769	38.789	41.709	38.009	37.749	38.179	0	0.21915	-0.002	0.123	0.1573	0.185367
		27.5	0.35	0.1928	0.2861	0.26	0.269767	0.2272	59.7711	56.3611	57.7511	49.0111	49.7211	58.9111	0.1683	0.2861	0.2272	0.1518	0.0933	0.12255			27.5	0.528	0.331	0.356	0.277	0.274	0.2583	37.898	38.968	41.768	38.208	37.898	38.358	0	0.2272	-0.002	0.111	0.1683	0.1928
		28	0.35	0.189733	0.2878	0.25	0.269833	0.22565	59.7528	56.2928	57.7428	49.0228	49.7328	58.8928	0.1635	0.2878	0.22565	0.1522	0.0953	0.12375			28	0.529	0.33	0.362	0.277	0.279	0.2535	38.037	39.127	41.827	38.407	38.087	38.517	0	0.22565	-0.002	0.106	0.1635	0.189733
		28.5	0.34	0.187233	0.2866	0.26	0.271833	0.22305	59.6576	56.3476	57.7476	49.0176	49.7176	58.8876	0.1595	0.2866	0.22305	0.1527	0.0963	0.1245			28.5	0.556	0.332	0.364	0.288	0.278	0.2495	38.162	39.252	41.862	38.552	38.212	38.702	0	0.22305	-0.002	0.103	0.1595	0.187233
		29	0.35	0.193433	0.2871	0.26	0.2718	0.22625	59.6821	56.3121	57.7121	48.9821	49.7221	58.8921	0.1654	0.2871	0.22625	0.1595	0.0985	0.129			29	0.54	0.328	0.356	0.286	0.274	0.2554	38.164	39.314	41.864	38.664	38.304	38.844	0	0.22625	-0.002	0.106	0.1654	0.193433
		29.5	0.34	0.1915	0.2862	0.26	0.277167	0.22535	59.7202	56.2902	57.7102	48.9902	49.6702	58.8902	0.1645	0.2862	0.22535	0.1555	0.0934	0.12445			29.5	0.545	0.333	0.355	0.297	0.28	0.2545	38.298	39.478	41.928	38.818	38.428	38.978	0	0.22535	-0.002	0.109	0.1645	0.1915
		30	0.34	0.192367	0.2815	0.25	0.272467	0.22295	59.7285	56.2985	57.7385	49.0185	49.7385	58.8885	0.1644	0.2815	0.22295	0.1583	0.0952	0.12675			30	0.555	0.326	0.357	0.285	0.278	0.2544	38.42	39.61	41.95	38.98	38.58	39.13	0	0.22295	-0.002	0.105	0.1644	0.192367
		30.5	0.34	0.196533	0.2828	0.25	0.281333	0.2274	59.6108	56.2908	57.7008	48.9808	49.6708	58.8308	0.172	0.2828	0.2274	0.1556	0.0965	0.12605			30.5	0.55	0.328	0.361	0.295	0.287	0.262	38.49	39.63	41.97	39.06	38.67	39.25	0	0.2274	-0.002	0.095	0.172	0.196533
		31	0.33	0.196467	0.2886	0.25	0.282067	0.2289	59.6946	56.3346	57.7446	48.9946	49.6846	58.8746	0.1692	0.2886	0.2289	0.161	0.1006	0.1308			31	0.55	0.336	0.362	0.299	0.288	0.2592	38.558	39.718	41.958	39.148	38.738	39.348	0	0.2289	-0.002	0.093	0.1692	0.196467
		31.5	0.34	0.192867	0.2818	0.25	0.279367	0.22345	59.6728	56.3128	57.7028	48.9428	49.7028	58.8528	0.1651	0.2818	0.22345	0.1584	0.0965	0.12745			31.5	0.553	0.34	0.367	0.293	0.29	0.2551	38.619	39.799	41.979	39.259	38.819	39.479	0	0.22345	-0.002	0.103	0.1651	0.192867
		32	0.34	0.189633	0.2873	0.26	0.2781	0.2253	59.6703	56.3203	57.7003	48.9403	49.6803	58.8103	0.1633	0.2873	0.2253	0.1523	0.0961	0.1242			32	0.555	0.332	0.361	0.296	0.285	0.2533	38.669	39.889	42.009	39.349	38.939	39.559	0	0.2253	-0.002	0.089	0.1633	0.189633
		32.5	0.34	0.190567	0.281	0.26	0.281567	0.22085	59.689	56.299	57.659	48.949	49.649	58.769	0.1607	0.281	0.22085	0.1603	0.0964	0.12835			32.5	0.562	0.334	0.366	0.309	0.285	0.2507	38.76	39.96	42.05	39.43	39.02	39.66	0	0.22085	-0.002	0.079	0.1607	0.190567
		33	0.34	0.194033	0.2795	0.26	0.2779	0.2221	59.6285	56.2985	57.6885	48.9185	49.6385	58.7985	0.1647	0.2795	0.2221	0.1627	0.0949	0.1288			33	0.572	0.335	0.362	0.301	0.278	0.2547	38.755	40.005	42.015	39.495	39.065	39.745	0	0.2221	-0.002	0.088	0.1647	0.194033
		33.5	0.34	0.199267	0.2902	0.26	0.283867	0.2309	59.6452	56.3252	57.7152	48.9152	49.6152	58.7952	0.1716	0.2902	0.2309	0.1646	0.107	0.1358			33.5	0.562	0.332	0.351	0.306	0.284	0.2616	38.829	40.049	42.019	39.559	39.079	39.829	0	0.2309	-0.002	0.081	0.1716	0.199267
		34	0.33	0.193	0.2832	0.25	0.281233	0.22395	59.7202	56.3302	57.6802	48.8902	49.6302	58.8002	0.1647	0.2832	0.22395	0.1596	0.0921	0.12585			34	0.572	0.325	0.352	0.308	0.281	0.2547	38.836	40.106	42.066	39.666	39.166	39.906	0	0.22395	-0.002	0.077	0.1647	0.193
		34.5	0.34	0.192967	0.2852	0.26	0.281767	0.22375	59.5442	56.2542	57.6342	48.8842	49.6242	58.7442	0.1623	0.2852	0.22375	0.1643	0.1049	0.1346			34.5	0.571	0.33	0.361	0.312	0.281	0.2523	38.849	40.159	42.029	39.669	39.239	39.919	0	0.22375	-0.002	0.088	0.1623	0.192967
		35	0.33	0.195333	0.2879	0.25	0.2881	0.2281	59.6249	56.2649	57.7049	48.8749	49.5949	58.7349	0.1683	0.2879	0.2281	0.1594	0.1012	0.1303			35	0.583	0.329	0.364	0.321	0.285	0.2583	38.905	40.175	42.065	39.745	39.255	40.055	0	0.2281	-0.002	0.082	0.1683	0.195333
		35.5	0.34	0.193267	0.2904	0.26	0.284867	0.228	59.6644	56.2944	57.6844	48.8744	49.5844	58.7544	0.1656	0.2904	0.228	0.1586	0.1049	0.13175			35.5	0.574	0.324	0.349	0.32	0.279	0.2556	38.962	40.222	42.052	39.792	39.312	40.072	0	0.228	-0.002	0.09	0.1656	0.193267
		36	0.34	0.1931	0.2806	0.25	0.2871	0.22295	59.6416	56.2516	57.6516	48.8816	49.6316	58.7816	0.1653	0.2806	0.22295	0.1587	0.1	0.12935			36	0.579	0.328	0.357	0.321	0.285	0.2553	38.979	40.279	42.069	39.869	39.369	40.149	0	0.22295	-0.002	0.086	0.1653	0.1931
		36.5	0.33	0.194833	0.2797	0.25	0.285833	0.2236	59.5627	56.2527	57.6527	48.8527	49.5627	58.7027	0.1675	0.2797	0.2236	0.1595	0.0995	0.1295			36.5	0.584	0.328	0.355	0.323	0.277	0.2575	38.97	40.29	42.03	39.9	39.38	40.17	0	0.2236	-0.002	0.084	0.1675	0.194833
		37	0.33	0.195767	0.2816	0.26	0.289633	0.22425	59.5586	56.2186	57.6486	48.8286	49.5986	58.6986	0.1669	0.2816	0.22425	0.1635	0.1015	0.1325			37	0.595	0.33	0.359	0.331	0.281	0.2569	38.99	40.3	42.03	39.92	39.45	40.22	0	0.22425	-0.002	0.083	0.1669	0.195767
		37.5	0.34	0.1905	0.2846	0.26	0.289633	0.22225	59.6556	56.2356	57.6356	48.8056	49.5556	58.7256	0.1599	0.2846	0.22225	0.1617	0.1061	0.1339			37.5	0.596	0.334	0.364	0.338	0.281	0.2499	38.976	40.346	42.066	39.966	39.406	40.246	0	0.22225	-0.002	0.073	0.1599	0.1905
		38	0.33	0.198633	0.2874	0.26	0.2914	0.2288	59.6774	56.2274	57.6274	48.7974	49.5174	58.6974	0.1702	0.2874	0.2288	0.1655	0.1072	0.13635			38	0.586	0.33	0.353	0.329	0.285	0.2602	39.003	40.383	42.063	40.013	39.473	40.293	0	0.2288	-0.002	0.086	0.1702	0.198633
		38.5	0.33	0.192067	0.2919	0.26	0.288133	0.22815	59.5109	56.2209	57.6409	48.7409	49.5309	58.7009	0.1644	0.2919	0.22815	0.1574	0.1106	0.134			38.5	0.588	0.322	0.353	0.334	0.276	0.2544	39.028	40.368	42.048	40.058	39.528	40.318	0	0.22815	-0.002	0.058	0.1644	0.192067
		39	0.33	0.197533	0.2858	0.26	0.2948	0.2276	59.5658	56.2058	57.6358	48.7658	49.5258	58.6858	0.1694	0.2858	0.2276	0.1638	0.1063	0.13505			39	0.605	0.324	0.346	0.343	0.282	0.2594	39.038	40.398	41.968	40.088	39.508	40.358	0	0.2276	-0.002	0.079	0.1694	0.197533
		39.5	0.32	0.194033	0.2889	0.26	0.295067	0.22805	59.5699	56.1699	57.5999	48.7499	49.4799	58.6399	0.1672	0.2889	0.22805	0.1577	0.1075	0.1326			39.5	0.598	0.335	0.352	0.344	0.284	0.2572	39.039	40.399	41.999	40.059	39.539	40.379	0	0.22805	-0.002	0.066	0.1672	0.194033
		40	0.33	0.201	0.2852	0.25	0.3012	0.2289	59.6042	56.2142	57.6142	48.7442	49.5042	58.6742	0.1726	0.2852	0.2289	0.1678	0.1039	0.13585			40	0.609	0.323	0.346	0.358	0.283	0.2626	39.043	40.433	41.973	40.123	39.543	40.433	0	0.2289	-0.002	0.072	0.1726	0.201
		40.5	0.33	0.193733	0.2872	0.26	0.2954	0.2252	59.5552	56.1852	57.5852	48.7352	49.4452	58.6052	0.1632	0.2872	0.2252	0.1648	0.1045	0.13465			40.5	0.613	0.327	0.353	0.35	0.283	0.2532	39.07	40.44	42.01	40.13	39.62	40.44	0	0.2252	-0.002	0.054	0.1632	0.193733
		41	0.33	0.1943	0.2914	0.25	0.2969	0.22805	59.4994	56.1494	57.5994	48.6994	49.4194	58.6494	0.1647	0.2914	0.22805	0.1635	0.1091	0.1363			41	0.609	0.326	0.352	0.35	0.286	0.2547	39.06	40.42	41.96	40.13	39.59	40.43	0	0.22805	-0.002	0.06	0.1647	0.1943
		41.5	0.33	0.194667	0.283	0.26	0.301867	0.2233	59.546	56.156	57.546	48.676	49.406	58.616	0.1636	0.283	0.2233	0.1668	0.109	0.1379			41.5	0.608	0.337	0.359	0.361	0.291	0.2536	39.078	40.438	41.998	40.148	39.598	40.418	0	0.2233	-0.002	0.051	0.1636	0.194667
		42	0.33	0.1955	0.2902	0.25	0.300367	0.22665	59.6212	56.1712	57.5612	48.6912	49.4712	58.6212	0.1631	0.2902	0.22665	0.1703	0.1143	0.1423			42	0.613	0.327	0.347	0.362	0.286	0.2531	39.052	40.432	41.962	40.162	39.592	40.482	0	0.22665	-0.002	0.062	0.1631	0.1955
		42.5	0.32	0.198333	0.2866	0.26	0.3043	0.22775	59.4466	56.1566	57.5366	48.6666	49.4266	58.5866	0.1689	0.2866	0.22775	0.1672	0.1096	0.1384			42.5	0.616	0.334	0.359	0.366	0.288	0.2589	39.071	40.481	41.971	40.161	39.631	40.471	0	0.22775	-0.002	0.054	0.1689	0.198333
		43	0.32	0.197833	0.2899	0.26	0.303533	0.22875	59.4279	56.1679	57.5179	48.6179	49.3879	58.5679	0.1676	0.2899	0.22875	0.1683	0.112	0.14015			43	0.623	0.327	0.353	0.361	0.292	0.2576	39.076	40.486	41.936	40.196	39.626	40.526	0	0.22875	-0.002	0.051	0.1676	0.197833
		43.5	0.32	0.1979	0.2855	0.26	0.305333	0.22825	59.5185	56.1385	57.5085	48.6585	49.3985	58.5885	0.171	0.2855	0.22825	0.1617	0.1087	0.1352			43.5	0.622	0.327	0.353	0.364	0.291	0.261	39.048	40.438	41.938	40.228	39.618	40.508	0	0.22825	-0.002	0.051	0.171	0.1979
		44	0.32	0.2021	0.2864	0.25	0.307133	0.2289	59.5254	56.1154	57.5054	48.6154	49.3654	58.5654	0.1714	0.2864	0.2289	0.1735	0.1089	0.1412			44	0.621	0.317	0.35	0.37	0.29	0.2614	39.033	40.483	41.903	40.203	39.633	40.503	0	0.2289	-0.002	0.056	0.1714	0.2021
		44.5	0.32	0.194333	0.2836	0.26	0.303867	0.2241	59.4456	56.1556	57.5056	48.5956	49.3156	58.4856	0.1646	0.2836	0.2241	0.1638	0.1048	0.1343			44.5	0.619	0.317	0.354	0.372	0.285	0.2546	39.059	40.489	41.889	40.199	39.639	40.549	0	0.2241	-0.002	0.042	0.1646	0.194333
		45	0.32	0.197933	0.2905	0.26	0.3045	0.228	59.4885	56.1585	57.5085	48.5785	49.3185	58.5285	0.1655	0.2905	0.228	0.1728	0.11	0.1414			45	0.626	0.328	0.354	0.374	0.284	0.2555	39.049	40.479	41.909	40.229	39.659	40.539	0	0.228	-0.002	0.055	0.1655	0.197933
		45.5	0.32	0.1973	0.2887	0.26	0.3065	0.2266	59.5087	56.1187	57.4687	48.5887	49.2987	58.5587	0.1645	0.2887	0.2266	0.1729	0.109	0.14095			45.5	0.631	0.319	0.352	0.38	0.285	0.2545	39.081	40.501	41.851	40.231	39.661	40.531	0	0.2266	-0.002	0.041	0.1645	0.1973
		46	0.32	0.1953	0.2897	0.26	0.303167	0.2271	59.4997	56.1297	57.5097	48.5797	49.3297	58.5697	0.1645	0.2897	0.2271	0.1669	0.1138	0.14035			46	0.629	0.32	0.349	0.369	0.286	0.2545	39.036	40.476	41.846	40.216	39.656	40.566	0	0.2271	-0.002	0.044	0.1645	0.1953
		46.5	0.32	0.201267	0.2876	0.26	0.3116	0.2282	59.4586	56.0886	57.5386	48.5386	49.3086	58.4786	0.1688	0.2876	0.2282	0.1762	0.1128	0.1445			46.5	0.638	0.318	0.347	0.382	0.294	0.2588	39.006	40.436	41.836	40.216	39.626	40.526	0	0.2282	-0.002	0.036	0.1688	0.201267
		47	0.32	0.2035	0.2801	0.25	0.313067	0.22815	59.4151	56.0851	57.4851	48.5251	49.2651	58.5051	0.1762	0.2801	0.22815	0.1681	0.1106	0.13935			47	0.645	0.328	0.349	0.385	0.288	0.2662	38.989	40.459	41.829	40.199	39.609	40.529	0	0.22815	-0.002	0.036	0.1762	0.2035
		47.5	0.32	0.203533	0.2865	0.26	0.306367	0.2298	59.4575	56.0575	57.4575	48.5075	49.2275	58.4975	0.1731	0.2865	0.2298	0.1744	0.1153	0.14485			47.5	0.637	0.311	0.351	0.38	0.276	0.2631	38.974	40.434	41.794	40.224	39.604	40.524	0	0.2298	-0.002	0.029	0.1731	0.203533
		48	0.32	0.199467	0.2889	0.26	0.308567	0.2293	59.5029	56.0829	57.4729	48.5229	49.2729	58.4729	0.1697	0.2889	0.2293	0.169	0.1224	0.1457			48	0.643	0.312	0.346	0.388	0.278	0.2597	39.004	40.454	41.784	40.214	39.634	40.544	0	0.2293	-0.002	0.043	0.1697	0.199467
		48.5	0.31	0.202	0.2939	0.26	0.313133	0.23215	59.4219	56.0819	57.4419	48.5119	49.2619	58.4019	0.1704	0.2939	0.23215	0.1752	0.1157	0.14545			48.5	0.648	0.314	0.34	0.395	0.284	0.2604	38.973	40.463	41.803	40.213	39.673	40.573	0	0.23215	-0.002	0.024	0.1704	0.202
		49	0.31	0.200733	0.2855	0.26	0.311667	0.22675	59.3775	55.9875	57.4375	48.4775	49.1975	58.4275	0.168	0.2855	0.22675	0.1762	0.1157	0.14595			49	0.648	0.321	0.354	0.391	0.286	0.258	38.926	40.456	41.776	40.226	39.616	40.546	0	0.22675	-0.002	0.032	0.168	0.200733
		49.5	0.31	0.2006	0.2944	0.25	0.312367	0.23275	59.4924	56.0324	57.3824	48.4324	49.2224	58.4224	0.1711	0.2944	0.23275	0.1696	0.1188	0.1442			49.5	0.66	0.306	0.342	0.398	0.278	0.2611	38.952	40.442	41.772	40.212	39.642	40.562	0	0.23275	-0.002	0.026	0.1711	0.2006
		50	0.32	0.2024	0.2903	0.26	0.317333	0.23115	59.4133	56.0033	57.4133	48.4333	49.1833	58.4433	0.172	0.2903	0.23115	0.1732	0.1249	0.14905			50	0.66	0.322	0.348	0.403	0.287	0.262	38.954	40.474	41.724	40.204	39.634	40.524	0	0.23115	-0.002	0.031	0.172	0.2024
		50.5	0.31	0.198767	0.2884	0.26	0.3186	0.2286	59.4194	56.0594	57.3894	48.4294	49.1694	58.4294	0.1688	0.2884	0.2286	0.1687	0.1187	0.1437			50.5	0.66	0.32	0.343	0.412	0.285	0.2588	38.898	40.428	41.708	40.198	39.638	40.538	0	0.2286	-0.002	0.02	0.1688	0.198767
		51	0.31	0.2019	0.2912	0.26	0.3146	0.2295	59.4212	56.0112	57.3812	48.3812	49.1412	58.4012	0.1678	0.2912	0.2295	0.1801	0.1197	0.1499			51	0.65	0.322	0.355	0.399	0.287	0.2578	38.882	40.412	41.692	40.202	39.582	40.542	0	0.2295	-0.002	0.029	0.1678	0.2019
		51.5	0.31	0.1994	0.2896	0.25	0.314767	0.22745	59.4516	55.9816	57.4116	48.3916	49.1416	58.3916	0.1653	0.2896	0.22745	0.1776	0.1165	0.14705			51.5	0.665	0.313	0.344	0.409	0.28	0.2553	38.893	40.413	41.713	40.193	39.563	40.473	0	0.22745	-0.002	0.019	0.1653	0.1994
		52	0.31	0.206367	0.2858	0.26	0.320233	0.23175	59.4708	56.0108	57.3908	48.3708	49.1208	58.4108	0.1777	0.2858	0.23175	0.1737	0.1164	0.14505			52	0.657	0.325	0.347	0.403	0.29	0.2677	38.89	40.45	41.68	40.2	39.56	40.52	0	0.23175	-0.002	0.023	0.1777	0.206367
		52.5	0.32	0.198867	0.2845	0.26	0.318433	0.2249	59.3885	55.9985	57.3885	48.3685	49.1185	58.3685	0.1653	0.2845	0.2249	0.176	0.1192	0.1476			52.5	0.666	0.314	0.345	0.41	0.29	0.2553	38.863	40.403	41.643	40.153	39.563	40.483	0	0.2249	-0.002	0.021	0.1653	0.198867
		53	0.3	0.2038	0.2905	0.26	0.3236	0.23215	59.2875	55.9475	57.3875	48.3275	49.1075	58.3875	0.1738	0.2905	0.23215	0.1738	0.1156	0.1447			53	0.672	0.321	0.354	0.413	0.294	0.2638	38.841	40.381	41.631	40.171	39.561	40.511	0	0.23215	-0.002	0.016	0.1738	0.2038
		53.5	0.31	0.203233	0.2897	0.27	0.3174	0.23145	59.4507	55.9707	57.3707	48.3407	49.1107	58.3907	0.1732	0.2897	0.23145	0.1733	0.1194	0.14635			53.5	0.664	0.317	0.338	0.413	0.276	0.2632	38.817	40.377	41.607	40.137	39.527	40.467	0	0.23145	-0.002	0.007	0.1732	0.203233
		54	0.31	0.2002	0.297	0.26	0.320833	0.23175	59.45	55.98	57.37	48.34	49.09	58.4	0.1665	0.297	0.23175	0.1776	0.1277	0.15265			54	0.674	0.325	0.352	0.422	0.284	0.2565	38.806	40.346	41.566	40.136	39.566	40.476	0	0.23175	-0.002	0.014	0.1665	0.2002
		54.5	0.3	0.2043	0.2987	0.25	0.322333	0.23685	59.3567	55.9167	57.3567	48.2867	49.0767	58.3167	0.175	0.2987	0.23685	0.1729	0.127	0.14995			54.5	0.676	0.321	0.351	0.421	0.281	0.265	38.8	40.37	41.57	40.15	39.55	40.5	0	0.23685	-0.002	0.011	0.175	0.2043
		55	0.31	0.2042	0.2945	0.26	0.324367	0.2348	59.3865	55.9565	57.3565	48.3265	49.0565	58.3365	0.1751	0.2945	0.2348	0.1724	0.1238	0.1481			55	0.683	0.32	0.346	0.426	0.282	0.2651	38.806	40.366	41.556	40.146	39.546	40.406	0	0.2348	-0.002	0.012	0.1751	0.2042
		55.5	0.31	0.203933	0.2855	0.27	0.3252	0.22905	59.3715	55.9415	57.3115	48.2615	49.0315	58.3015	0.1726	0.2855	0.22905	0.1766	0.1244	0.1505			55.5	0.69	0.313	0.351	0.428	0.285	0.2626	38.76	40.35	41.52	40.15	39.53	40.47	0	0.22905	-0.002	0.004	0.1726	0.203933
		56	0.31	0.200333	0.2837	0.26	0.3248	0.22555	59.4197	55.9197	57.2897	48.2397	49.0297	58.2997	0.1674	0.2837	0.22555	0.1762	0.1222	0.1492			56	0.687	0.317	0.346	0.441	0.276	0.2574	38.749	40.339	41.499	40.129	39.519	40.439	0	0.22555	-0.002	0.001	0.1674	0.200333
		56.5	0.3	0.2026	0.2885	0.26	0.325233	0.2281	59.3925	55.9125	57.3025	48.2225	48.9725	58.2525	0.1677	0.2885	0.2281	0.1824	0.1202	0.1513			56.5	0.682	0.316	0.343	0.437	0.281	0.2577	38.726	40.336	41.496	40.066	39.516	40.406	0	0.2281	-0.002	-0.001	0.1677	0.2026
		57	0.3	0.2074	0.287	0.26	0.326467	0.2307	59.375	55.915	57.275	48.195	48.985	58.255	0.1744	0.287	0.2307	0.1834	0.1296	0.1565			57	0.69	0.315	0.342	0.429	0.286	0.2644	38.72	40.33	41.47	40.08	39.51	40.4	0	0.2307	-0.002	0.002	0.1744	0.2074
		57.5	0.31	0.202333	0.2976	0.26	0.327767	0.23495	59.4266	55.9166	57.3166	48.2266	48.9866	58.2666	0.1723	0.2976	0.23495	0.1724	0.1289	0.15065			57.5	0.694	0.325	0.356	0.436	0.285	0.2623	38.727	40.327	41.477	40.087	39.477	40.437	0	0.23495	-0.002	0.001	0.1723	0.202333
		58	0.3	0.203833	0.2884	0.26	0.3273	0.22915	59.3544	55.9044	57.2444	48.2144	48.9544	58.2644	0.1699	0.2884	0.22915	0.1817	0.1271	0.1544			58	0.679	0.317	0.344	0.435	0.287	0.2599	38.665	40.285	41.425	40.075	39.445	40.385	0	0.22915	-0.002	0.002	0.1699	0.203833
		58.5	0.3	0.203633	0.2934	0.26	0.327567	0.23105	59.3964	55.9064	57.2664	48.2064	48.9464	58.2364	0.1687	0.2934	0.23105	0.1835	0.1274	0.15545			58.5	0.685	0.315	0.34	0.441	0.283	0.2587	38.676	40.286	41.446	40.056	39.476	40.376	0	0.23105	-0.002	-0.004	0.1687	0.203633
		59	0.31	0.2078	0.2885	0.27	0.332033	0.2323	59.3475	55.8575	57.2775	48.1775	48.9475	58.2575	0.1761	0.2885	0.2323	0.1812	0.1277	0.15445			59	0.695	0.318	0.341	0.445	0.285	0.2661	38.659	40.279	41.399	40.029	39.469	40.369	0	0.2323	-0.002	0	0.1761	0.2078
		59.5	0.3	0.206433	0.2903	0.26	0.3315	0.2314	59.4183	55.8883	57.2483	48.1683	48.9483	58.2383	0.1725	0.2903	0.2314	0.1843	0.1311	0.1577			59.5	0.702	0.316	0.349	0.45	0.282	0.2625	38.646	40.226	41.366	40.026	39.406	40.336	0	0.2314	-0.002	0	0.1725	0.206433
		60	0.3	0.2218	0.2988	0.26	0.27445	0.23685	59.3988	55.8788	57.1988	48.1188	48.8888	58.1988	0.1749	0.2988	0.23685	0.1787	0.1272	0.15295			60	0.694	0.319	0.348	0.445	0.284	0.2649	38.638	40.258	41.368	40.038	39.408	40.338	0	0.23685	-0.002	0	0.1749	0.2218

## Sheet: 5C
	Figure 5C. Cas12l collateral nuclease activity
				ssRNA (ssDNA act.)			ssRNA (dsDNA act.)			ssDNA (ssDNA act.)			ssDNA (dsDNA act.)
			t, min	Average fraction cleaved, %	s.d.	N	Average fraction cleaved, %	s.d.	N	Average fraction cleaved, %	s.d.	N	Average fraction cleaved, %	s.d.	N
			0	1.8443	0.534084	3	2.57099	0.455703	3	15.0943	0.404235	3	6.02385	0.179008	3
			0.5	3.44226	0.449278	3	3.70028	0.426552	3	24.6142	0.573893	3	15.4094	1.13821	3
			1	5.92028	0.72977	3	5.71344	0.389992	3	33.161	0.730688	3	24.1314	1.76091	3
			1.5	9.19018	1.37294	3	8.32934	0.25366	3	40.3024	0.607165	3	32.2369	1.72756	3
			2	11.4719	1.60019	3	10.1949	0.186757	3	47.2916	1.02549	3	39.7616	1.69771	3
			2.5	13.5144	1.69505	3	11.8878	0.232512	3	53.802	1.12151	3	46.6138	1.90202	3
			3	15.9728	1.8558	3	14.0587	0.196059	3	60.1099	1.23819	3	53.2758	2.66114	3
			3.5	19.1192	2.14036	3	16.4055	0.153553	3	63.6636	1.84724	3	58.0767	2.01659	3
			4	21.7632	2.30731	3	18.5142	0.237863	3	67.9762	1.90479	3	63.3048	2.52171	3
			4.5	24.4065	2.51918	3	20.6889	0.272047	3	72.2467	1.9694	3	67.8292	2.684	3
			5	27.1364	2.76848	3	23.0116	0.354845	3	76.0637	1.98967	3	71.8964	2.7667	3
			5.5	29.7219	3.08506	3	25.2981	0.396335	3	77.9516	1.08335	3	74.1031	1.33025	3
			6	32.4509	3.38774	3	27.6873	0.460811	3	80.7054	0.976063	3	77.1512	1.26107	3
			6.5	35.2218	3.66097	3	30.0517	0.552416	3	83.2793	0.907399	3	79.9748	1.25058	3
			7	38.0164	3.91122	3	32.4973	0.586095	3	85.5523	0.927669	3	82.4249	1.27105	3
			7.5	40.736	4.1886	3	34.9021	0.627671	3	87.2533	0.79266	3	84.4804	1.22893	3
			8	43.417	4.42408	3	37.3077	0.670316	3	88.786	0.777106	3	86.3524	1.12077	3
			8.5	46.2221	4.66649	3	39.7731	0.766165	3	90.3917	0.7092	3	88.1034	1.13546	3
			9	48.9029	4.84522	3	42.1931	0.739233	3	91.6987	0.675596	3	89.546	1.09577	3
			9.5	51.5221	5.03536	3	44.5688	0.788265	3	92.6952	0.640332	3	90.7413	0.991097	3
			10	54.1452	5.25958	3	46.9827	0.830649	3	93.6234	0.554518	3	91.9055	0.963851	3
			10.5	56.7865	5.41985	3	49.3971	0.915117	3	94.4602	0.517084	3	92.8954	0.912272	3
			11	59.2651	5.48528	3	51.7351	0.936756	3	95.2587	0.481314	3	93.8565	0.882929	3
			11.5	61.7322	5.62903	3	54.0135	0.916421	3	95.7778	0.438326	3	94.5443	0.789037	3
			12	64.1162	5.63845	3	56.3054	1.00938	3	96.3612	0.376346	3	95.2432	0.688454	3
			12.5	66.3894	5.69872	3	58.5203	1.06023	3	96.8209	0.372618	3	95.8152	0.679124	3
			13	68.5694	5.72719	3	60.6976	1.00993	3	97.293	0.349798	3	96.3926	0.616912	3
			13.5	70.667	5.7097	3	62.7991	1.05844	3	97.5715	0.290156	3	96.7757	0.508591	3
			14	72.6875	5.69204	3	64.8308	1.03694	3	97.9741	0.274602	3	97.186	0.450121	3
			14.5	74.6189	5.54484	3	66.8362	1.06488	3	98.1878	0.221485	3	97.5696	0.434344	3
			15	76.4794	5.44936	3	68.7213	1.05255	3	98.4814	0.231874	3	97.9314	0.405832	3
			15.5	78.2357	5.34088	3	70.5579	1.02079	3	98.6424	0.193917	3	98.1398	0.331181	3
			16	79.869	5.24399	3	72.3975	1.05391	3	98.8732	0.226492	3	98.3972	0.329303	3
			16.5	81.4454	5.06467	3	74.1522	1.08245	3	98.944	0.172538	3	98.602	0.270551	3
			17	82.8594	4.90578	3	75.7252	1.02603	3	99.196	0.166842	3	98.8501	0.252223	3
			17.5	84.2525	4.683	3	77.2687	1.02833	3	99.2824	0.165763	3	98.9605	0.222561	3
			18	85.5396	4.47414	3	78.8135	0.9838	3	99.4324	0.128758	3	99.1159	0.17371	3
			18.5	86.6814	4.30366	3	80.2453	0.9864	3	99.4109	0.105984	3	99.2637	0.166405	3
			19	87.743	4.12121	3	81.5208	0.927448	3	99.5313	0.099179	3	99.355	0.182539	3
			19.5	88.8447	3.89261	3	82.8196	0.967762	3	99.6012	0.117385	3	99.4633	0.142839	3
			20	89.8034	3.68723	3	84.0321	0.865191	3	99.7553	0.109933	3	99.6232	0.102958	3
			20.5	90.7262	3.47321	3	85.1999	0.887042	3	99.6992	0.097129	3	99.6798	0.125681	3
			21	91.4838	3.26126	3	86.2426	0.800612	3	99.7559	0.09792	3	99.7012	0.108388	3
			21.5	92.2871	3.06164	3	87.2228	0.805619	3	99.7618	0.045416	3	99.7371	0.093303	3
			22	93.025	2.88001	3	88.23	0.766056	3	99.8751	0.105889	3	99.8295	0.059025	3
			22.5	93.6535	2.72371	3	89.1286	0.790402	3	99.8092	0.066893	3	99.8295	0.059025	3
			23	94.2126	2.50859	3	89.9617	0.656273	3	99.8948	0.06907	3	99.8961	0.089793	3
			23.5	94.751	2.32777	3	90.6927	0.67381	3	99.9571	0.072083	3	99.923	0.050431	3
			24	95.3126	2.19153	3	91.5308	0.631382	3	99.9528	0.031019	3	99.9343	0.049503	3
			24.5	95.8143	2.02305	3	92.1996	0.592543	3	99.919	0.08334	3	99.941	0.041025	3
			25	96.2088	1.87524	3	92.8037	0.572933	3	99.9248	0.089778	3	100	0.007143	3
			25.5	96.5731	1.73595	3	93.3763	0.57826	3	99.9855	0.049935	3	100	0.035993	3
			26	96.9611	1.59999	3	93.9724	0.508059	3	99.9398	0.072268	3	100	0.049385	3
			26.5	97.2628	1.50057	3	94.4907	0.503183	3	99.9187	0.096911	3	100	0.037577	3
			27	97.551	1.40551	3	94.9619	0.440396	3	99.9822	0.065159	3	100	0.014534	3
			27.5	97.8563	1.28145	3	95.4008	0.408708	3	100	0.021898	3	100	0.018244	3
			28	98.1536	1.17037	3	95.8569	0.442124	3	100	0.036282	3	100	0.007328	3
			28.5	98.3918	1.06605	3	96.2356	0.384674	3	100	0.103185	3	100	0.008562	3
			29	98.4463	1.01657	3	96.5236	0.336643	3	100	0.054314	3	100	0.030189	3
			29.5	98.7474	0.908529	3	96.8668	0.328816	3	100	0.020726	3	100	0.043038	3
			30	98.9618	0.761954	3	97.2552	0.332768	3	100	0.036895	3	100	0.014631	3
			30.5	99.0382	0.727068	3	97.4967	0.304166	3	100	0.097412	3	100	0.017656	3
			31	99.1692	0.634391	3	97.7081	0.275281	3	100	0.067431	3	100	0.021814	3
			31.5	99.2883	0.549773	3	97.9769	0.226593	3	100	0.058498	3	100	0.044151	3
			32	99.4055	0.458368	3	98.219	0.269997	3	100	0.063837	3	100	0.027245	3
			32.5	99.5421	0.383932	3	98.438	0.252486	3	100	0.035253	3	100	0.032634	3
			33	99.575	0.33838	3	98.6002	0.213302	3	100	0.08167	3	100	0.014814	3
			33.5	99.6747	0.297449	3	98.7345	0.141742	3	100	0.090324	3	100	0.023458	3
			34	99.7278	0.236977	3	98.9604	0.155599	3	100	0.040026	3	100	0.040299	3
			34.5	99.7828	0.182357	3	99.0352	0.217347	3	100	0.107738	3	100	0.027527	3
			35	99.8439	0.1789	3	99.2241	0.097962	3	100	0.082164	3	100	0.010526	3
			35.5	99.9033	0.136727	3	99.3254	0.137414	3	100	0.049865	3	100	0.023948	3
			36	99.9504	0.070116	3	99.501	0.118013	3	100	0.036276	3	100	0.039638	3
			36.5	99.9595	0.057262	3	99.5534	0.109576	3	100	0.099389	3	100	0.003604	3
			37	99.9678	0.045576	3	99.6704	0.133365	3	100	0.089875	3	100	0.052001	3
			37.5	100	0	3	99.693	0.068133	3	100	0.011951	3	100	0.059531	3
			38	100	0	3	99.8273	0.083307	3	100	0.01241	3	100	0.048781	3
			38.5	100	0	3	99.9158	0.100316	3	100	0.122901	3	100	0.099629	3
			39	100	0	3	99.9579	0.059496	3	100	0.074128	3	100	0.066159	3
			39.5	100	0	3	99.9753	0.034997	3	100	0.044418	3	100	0.046897	3
			40	100	0	3	100	0	3	100	0.034792	3	100	0.074926	3
			40.5	100	0	3	100	0	3	100	0.049439	3	100	0.037683	3
			41	100	0	3	100	0	3	100	0.092575	3	100	0.103748	3
			41.5	100	0	3	100	0	3	100	0.028612	3	100	0.095627	3
			42	100	0	3	100	0	3	100	0.019042	3	100	0.086067	3
			42.5	100	0	3	100	0	3	100	0.103759	3	100	0.079025	3
			43	100	0	3	100	0	3	100	0.119438	3	100	0.10652	3
			43.5	100	0	3	100	0	3	100	0.03251	3	100	0.088627	3
			44	100	0	3	100	0	3	100	0.011482	3	100	0.108001	3
			44.5	100	0	3	100	0	3	100	0.09644	3	100	0.071705	3
			45	100	0	3	100	0	3	100	0.067502	3	100	0.11606	3
			45.5	100	0	3	100	0	3	100	0.033135	3	100	0.140899	3
			46	100	0	3	100	0	3	100	0.04027	3	100	0.144549	3
			46.5	100	0	3	100	0	3	100	0.077088	3	100	0.11077	3
			47	100	0	3	100	0	3	100	0.077254	3	100	0.147087	3
			47.5	100	0	3	100	0	3	100	0.021336	3	100	0.165079	3
			48	100	0	3	100	0	3	100	0.002923	3	100	0.122979	3
			48.5	100	0	3	100	0	3	100	0.057591	3	100	0.080299	3
			49	100	0	3	100	0	3	100	0.062325	3	100	0.13785	3
			49.5	100	0	3	100	0	3	100	0.056673	3	100	0.161067	3
			50	100	0	3	100	0	3	100	0.019678	3	100	0.183041	3
			50.5	100	0	3	100	0	3	100	0.050447	3	100	0.178207	3
			51	100	0	3	100	0	3	100	0.015399	3	100	0.195798	3
			51.5	100	0	3	100	0	3	100	0.037464	3	100	0.181369	3
			52	100	0	3	100	0	3	100	0.037602	3	100	0.215794	3
			52.5	100	0	3	100	0	3	100	0.022287	3	100	0.184438	3
			53	100	0	3	100	0	3	100	0.087644	3	100	0.229542	3
			53.5	100	0	3	100	0	3	100	0.046289	3	100	0.222639	3
			54	100	0	3	100	0	3	100	0.042014	3	100	0.237716	3
			54.5	100	0	3	100	0	3	100	0.035949	3	100	0.212415	3
			55	100	0	3	100	0	3	100	0.009943	3	100	0.206612	3
			55.5	100	0	3	100	0	3	100	0.024279	3	100	0.2271	3
			56	100	0	3	100	0	3	100	0.076999	3	100	0.241079	3
			56.5	100	0	3	100	0	3	100	0.05219	3	100	0.23105	3
			57	100	0	3	100	0	3	100	0.052863	3	100	0.248618	3
			57.5	100	0	3	100	0	3	100	0.072182	3	100	0.235891	3
			58	100	0	3	100	0	3	100	0.060266	3	100	0.251772	3
			58.5	100	0	3	100	0	3	100	0.075545	3	100	0.237464	3
			59	100	0	3	100	0	3	100	0.055071	3	100	0.271991	3
			59.5	100	0	3	100	0	3	100	0.106954	3	100	0.263097	3
			60	100	0	3	100	0	3	100	0.123677	3	100	0.281204	3

## Sheet: 5D
	Figure 5D.	Rates of trans-degradation with ssRNA or ssDNA reporters activated with either ssDNA or dsDNA targets
		ssDNA activator			dsDNA activator
		k, min-1	s.d.	N	k, min-1	s.d.	N
	ssRNA	0.0926	0.002037	3	0.08045	0.001666	3
	ssDNA	0.2948	0.004593	3	0.2519	0.001637	3
