# Supplementary material for: A new family of CRISPR‐type V nucleases with C‐rich PAM recognition
Source: EMBO Rep. 2022 Oct 21;23(12):e55481. doi: 10.15252/embr.202255481 (PMC9724661; doi:10.15252/embr.202255481)
Supplement: Supplementary file 7 — Source Data for Expanded View and Appendix [file EMBR-23-e55481-s002.zip]

Archive with 4 entries (4 files):
- EMBR_2283_EMBOR202255481T_SDataFigEV1.xlsx
- EMBR_2283_EMBOR202255481T_SDataFigEV2.xlsx
- EMBR_2283_EMBOR202255481T_SDataFigEV3.xlsx
- EMBR_2283_EMBOR202255481T_SourceDataForAppendixFigures.xlsx
