# Supplementary material for: A new family of CRISPR‐type V nucleases with C‐rich PAM recognition
Source: EMBO Rep. 2022 Oct 21;23(12):e55481. doi: 10.15252/embr.202255481 (PMC9724661; doi:10.15252/embr.202255481)
Supplement: Supplementary file 7 — Source Data for Expanded View and Appendix [file EMBR-23-e55481-s002.zip › EMBR_2283_EMBOR202255481T_SDataFigEV1.xlsx]

## Sheet: EV1A
Figure EV1A. Linear dsDNA cleavage by Asp2Cas12l and Asp3Cas12l.
		DNA fraction cleaved, %
	Asp2Cas12l	W1	W2	W3	W4	W5	W6	R1	R2	R3	R4	R5	R6
	Rep1	3.96158	0	1.82	4.39	44.86	58.97	60.1515	33.6	18.85	2.63	0	21.72
	Rep2	0	0	1.31	5.43	31.81	37.3	41.0317	20.53	12.43	0.79	0	12.52
	Rep3	0	0	0.9	5.27	36.82	51.01	40.6425	18.17	12.47	1.44	0	15.57
		DNA fraction cleaved, %
	Asp3Cas12l	W1	W2	W3	W4	W5	W6	R1	R2	R3	R4	R5	R6
	Rep1	6.77188	7.76	0	9.41	0	55.67	10.9019	13.54	1.28	10.43	0	7.14
	Rep2	11.5914	12.91	0	15.79	0	85.17	10.4578	33.26	8.58	24.06	0	7.24
	Rep3	0	9.79	0	11.2	0	78.95	5.08475	14.52	5.86	18.96	0	5.34

## Sheet: EV1B
Figure EV1B. Effect of substrate topology (linear and supercoiled DNA) on Asp2Cas12l and Asp3Cas12l cleavage.
		DNA fraction cleaved, %
	Asp2Cas12l	W1 linear	W1 supercoiled	R1 linear	R1 supercoiled
	Rep1	3.96158	89.3911	60.1515	100
	Rep2	0	89.5	41.0317	95.6519
	Rep3	0	74.6575	40.6425	96.887
		DNA fraction cleaved, %
	Asp3Cas12l	W1 linear	W1 supercoiled	R1 linear	R1 supercoiled
	Rep1	6.77188	96.0981	10.9019	96.6788
	Rep2	11.5914	89.8529	10.4578	83.551
	Rep3	0	83.554	5.08475	74.4347

## Sheet: EV1C
Figure EV1C. Effect of reaction temperature on Asp2Cas12l and Asp3Cas12l cleavage.
	Asp2Cas12l	DNA fraction cleaved, %
		27°C			32°C			37°C			42°C			47°C			52°C			57°C			62°C
	t, min	Rep1	Rep2	Rep3	Rep1	Rep2	Rep3	Rep1	Rep2	Rep3	Rep1	Rep2	Rep3	Rep1	Rep2	Rep3	Rep1	Rep2	Rep3	Rep1	Rep2	Rep3	Rep1	Rep2	Rep3
	0	0	0	0	0	0	0	0	0	0	0	0	0	0	0	0	0	0	0	0	0	0	0	0	0
	1	0	0	0	1.41261	0	0	2.37158	1.90315	0	5.43996	3.38972	2.8642	12.3503	13.3327	11.8941	21.5818	16.9953	16.6916	15.0116	10.672	10.6102	28.2082	20.598	24.4676
	5	3.21653	1.34871	1.97278	14.0291	5.82788	6.43701	14.3178	13.7447	15.4281	31.1383	25.095	24.1769	57.92	55.0873	53.3508	61.5697	57.9758	56.7848	42.2209	41.6752	35.9988	35.9846	29.8399	27.1445
	10	8.83614	2.57726	5.64057	25.8729	10.3913	16.8624	35.4711	29.6791	28.9143	49.7952	42.2832	43.3442	77.9543	80.2045	76.6183	76.759	78.369	75.2659	51.0944	53.5565	44.3333	36.3259	30.3997	26.717
	30	22.5971	10.4754	18.294	57.6963	39.3418	49.242	69.2819	70.2972	69.3408	83.8312	76.6943	71.5667	95.7261	95.5674	94.7921	89.694	88.0065	88.7569	52.7988	52.3375	42.1092	37.5983	28.818	24.4267
	Asp3Cas12l	DNA fraction cleaved, %
		27°C			32°C			37°C			42°C			47°C			52°C			57°C			62°C
	t, min	Rep1	Rep2	Rep3	Rep1	Rep2	Rep3	Rep1	Rep2	Rep3	Rep1	Rep2	Rep3	Rep1	Rep2	Rep3	Rep1	Rep2	Rep3	Rep1	Rep2	Rep3	Rep1	Rep2	Rep3
	0	0	0	0	0	0	0	0	0	0	0	0	0	0	0	0	0	0	0	0	0	0	0	0	0
	1	0	0	0	0	0	0	0	0	0	0	0	0	8.15287	4.34112	7.38047	12.2592	17.7321	14.8338	12.3962	16.652	16.6891	8.11073	9.03834	12.6494
	5	0	0	0	0	0	0	1.56488	0	0	11.213	17.019	8.44674	21.858	30.5384	31.0523	31.6571	49.3007	45.8195	30.7233	36.5236	32.666	15.516	14.9031	12.4572
	10	0	0	0	0	0	0	6.78652	6.3357	4.32945	17.695	33.8875	18.5381	39.4078	46.03	44.7632	48.2333	60.6877	61.2286	39.0369	38.8249	46.7959	15.3498	13.3456	12.5409
	30	0	0	0	0	0	0	10.1015	19.8357	15.881	46.2912	68.5574	44.8989	68.0396	72.782	62.9751	71.2842	68.8686	73.9406	47.2062	46.3073	48.7558	15.7442	21.704	14.743

## Sheet: EV1D
Figure EV1D. Effect of elevated temperature (47°C) on Asp3Cas12l linear dsDNA cleavage.
		DNA fraction cleaved, %
	Asp3Cas12l	W1	W2	W3	W4	W5	W6	R1	R2	R3	R4	R5	R6
	Rep1	30.19	26.63	0	25.26	2.41	70.13	51.226	43.69	12.64	33.02	7.8	22.34
	Rep2	29.78	52.22	0	37.08	8.62	67.98	30.74	49.67	28.61	53.12	17.641	58.98
	Rep3	33.14	50.89	0	51.54	3.95	80.16	54.55	54.17	15.97	38.1	13.75	40.7
