# Supplementary material for: A new family of CRISPR‐type V nucleases with C‐rich PAM recognition
Source: EMBO Rep. 2022 Oct 21;23(12):e55481. doi: 10.15252/embr.202255481 (PMC9724661; doi:10.15252/embr.202255481)
Supplement: Supplementary file 7 — Source Data for Expanded View and Appendix [file EMBR-23-e55481-s002.zip › EMBR_2283_EMBOR202255481T_SDataFigEV2.xlsx]

## Sheet: Sheet1
	Figure EV2. AspCas12l cleaves both dsDNA strands at similar rates in vitro
	Asp2Cas12l		Fraction cleaved, %							Asp3Cas12l		Fraction cleaved, %
	37°C R1 target		NTS			TS				37°C R1 target		NTS			TS
		t, min	Mean	s.d.	N	Mean	s.d.	N			t, min	Mean	s.d.	N	Mean	s.d.	N
		0	0	0	3	0	0	3			0	0	0	3	0	0	3
		0.5	4.8	1.94737	3	5.63785	7.89598	3			0.5	0	0	3	2.94863	5.04249	3
		1	9	5.07603	3	10.2753	13.6814	3			1	7.35003	1.42795	3	2.24975	4.22761	3
		5	40.9	7.82995	3	39.5601	7.88154	3			5	37.3457	7.60107	3	37.4331	10.257	3
		10	60.2	8.57051	3	59.2143	7.28181	3			10	49.2719	2.1744	3	51.1784	4.98947	3
		15	68.5	5.14825	3	66.0813	7.8544	3			15	55.3939	4.39649	3	64.8924	10.1602	3
		30	86.4	6.63202	3	84.4276	7.82164	3			30	73.9472	5.37362	3	83.0901	6.11298	3
	Asp2Cas12l		Fraction cleaved, %							Asp3Cas12l		Fraction cleaved, %
	37°C W1 target		NTS			TS				37°C W1 target		NTS			TS
		t, min	Mean	s.d.	N	Mean	s.d.	N			t, min	Mean	s.d.	N	Mean	s.d.	N
		0	0	0	3	0	0	3			0	0	0	3	0	0	3
		0.5	0	0	3	0	0	3			0.5	0	0	3	0	0	3
		1	0	0	3	0	0	3			1	0	0	3	0	0	3
		5	0	0	3	0	0	3			5	0.9	1.07546	3	0	0	3
		10	0.6	0.801217	3	0	0	3			10	3.3	2.07879	3	1.12906	1.95559	3
		30	2.6	3.62509	3	5.56113	7.86463	3			30	13.3	6.94506	3	2.83804	2.61859	3
