# Supplementary material for: A new family of CRISPR‐type V nucleases with C‐rich PAM recognition
Source: EMBO Rep. 2022 Oct 21;23(12):e55481. doi: 10.15252/embr.202255481 (PMC9724661; doi:10.15252/embr.202255481)
Supplement: Supplementary file 7 — Source Data for Expanded View and Appendix [file EMBR-23-e55481-s002.zip › EMBR_2283_EMBOR202255481T_SDataFigEV3.xlsx]

## Sheet: Sheet1
Figure EV3. Michaelis-Menten analysis of Asp2Cas12l collateral ssDNA cleavage activity
													ssDNA activator																								dsDNA activator
			Cleaved substrate, µM																								Cleaved substrate, µM
			2 µM initial substrate			1 µM initial substrate			0.5 µM initial substrate			0.2 µM initial substrate			0.1 µM initial substrate			0.01 µM initial substrate			0.001 µM initial substrate						2 µM initial substrate			1 µM initial substrate			0.5 µM initial substrate			0.2 µM initial substrate			0.1 µM initial substrate			0.01 µM initial substrate			0.001 µM initial substrate
		t, min	Rep1	Rep2	Rep3	Rep1	Rep2	Rep3	Rep1	Rep2	Rep3	Rep1	Rep2	Rep3	Rep1	Rep2	Rep3	Rep1	Rep2	Rep3	Rep1	Rep2	Rep3			t, min	Rep1	Rep2	Rep3	Rep1	Rep2	Rep3	Rep1	Rep2	Rep3	Rep1	Rep2	Rep3	Rep1	Rep2	Rep3	Rep1	Rep2	Rep3	Rep1	Rep2	Rep3
		0	0.00202	0.00156	0.000537	0.002838	0.001879	0.000972	0.001985	0.001576	0.000426	0.001105	0.000851	0.00046	0.000809	0.000525	0.000295	0.000169	0.000126	8.05e-05	6.05e-05	3.63e-05	2.49e-05			0	0.001804	0.004153	0.00217	0.001764	0.002541	0.000877	0.000952	0.001047	0.000884	0.000648	0.00029	0.000691	0.00045	0.000193	0.000394	0.000229	-3e-05	-0.00021	6.64e-05	3.47e-05	0.000105
		0.5	0.002058	0.001739	0.000537	0.00294	0.002455	0.000818	0.001973	0.001947	0.000376	0.001259	0.001041	0.000467	0.000848	0.000671	0.000433	0.000198	0.00013	9.01e-05	5.84e-05	2.28e-05	7.67e-06			0.5	0.003772	0.004098	0.002644	0.002631	0.002487	0.001474	0.001381	0.001396	0.001193	0.000822	0.000535	0.000673	0.000556	0.000305	0.000438	0.000213	-2e-05	-0.00021	4.96e-05	-1.4e-06	0.000101
		1	0.002595	0.002314	0.001253	0.003439	0.002966	0.001445	0.002305	0.002177	0.000703	0.001493	0.001285	0.000733	0.000979	0.000842	0.00057	0.000215	0.00011	0.000112	4.81e-05	1.07e-05	-3.5e-06			1	0.003883	0.00448	0.003524	0.002767	0.00276	0.002061	0.001579	0.001625	0.001531	0.00092	0.000709	0.000844	0.000627	0.000408	0.000541	0.000211	-2.2e-05	-0.00024	4.09e-05	2.66e-05	9.47e-05
		1.5	0.002097	0.002084	0.000946	0.003401	0.002761	0.00124	0.002484	0.0021	0.000981	0.001611	0.001273	0.00079	0.000998	0.000822	0.000602	0.000187	0.000131	8.54e-05	1.47e-05	-2.8e-05	-1e-05			1.5	0.004131	0.004949	0.004347	0.00294	0.003065	0.002512	0.001741	0.002029	0.001847	0.000972	0.000894	0.001014	0.000627	0.000549	0.000661	0.000207	3.23e-05	-0.00022	5.62e-05	1.1e-05	0.000104
		2	0.002595	0.002518	0.001598	0.003771	0.003196	0.001726	0.002765	0.002433	0.001397	0.001841	0.00151	0.001073	0.001142	0.000979	0.000736	0.000228	0.00016	0.000116	1.8e-05	-2.1e-05	2.17e-06			2	0.004255	0.005266	0.004765	0.003076	0.003349	0.002806	0.001856	0.002269	0.002095	0.001055	0.001005	0.001153	0.000689	0.000609	0.000743	0.000205	1.5e-05	-0.00022	6.38e-05	1.77e-05	8.73e-05
		2.5	0.003298	0.003081	0.002723	0.004347	0.00372	0.002327	0.003213	0.002765	0.001845	0.002051	0.001713	0.00133	0.001328	0.001136	0.000917	0.000218	0.000121	0.000108	1.82e-05	-2.1e-05	4.35e-06			2.5	0.004577	0.00568	0.005092	0.003386	0.003763	0.003088	0.001948	0.002476	0.00231	0.001153	0.001119	0.001287	0.000752	0.000672	0.000849	0.000223	3.5e-05	-0.00023	4.23e-05	1.12e-05	9e-05
		3	0.00404	0.003822	0.003733	0.004896	0.004334	0.003081	0.003545	0.003238	0.002394	0.002287	0.002003	0.00163	0.001452	0.001285	0.001097	0.000232	0.000143	0.00013	2.28e-05	-1e-05	-1.5e-06			3	0.004713	0.006193	0.005532	0.003547	0.004058	0.003471	0.002106	0.002738	0.002535	0.001207	0.001251	0.001442	0.000781	0.000745	0.000903	0.000196	3.12e-05	-0.00025	5.5e-05	-3.6e-06	0.000106
		3.5	0.004551	0.004308	0.004474	0.00542	0.004845	0.003605	0.003954	0.003494	0.002804	0.002534	0.002254	0.001878	0.001622	0.001416	0.001216	0.000247	0.000184	0.000155	4.56e-05	-1.5e-05	-7.9e-06			3.5	0.005121	0.006597	0.006074	0.003745	0.004418	0.003776	0.002316	0.002978	0.002817	0.001296	0.001411	0.001597	0.000856	0.000796	0.000994	0.000212	4.37e-05	-0.00023	3.82e-05	-2.5e-05	0.000105
		4	0.005062	0.004883	0.005178	0.005906	0.00551	0.00404	0.00435	0.003801	0.003213	0.002791	0.002492	0.002099	0.001815	0.001571	0.001374	0.000283	0.000176	0.000137	-8.9e-07	-1.6e-05	-1.8e-05			4	0.005381	0.007077	0.006581	0.004042	0.0048	0.004171	0.00249	0.003262	0.003066	0.001367	0.001486	0.001773	0.000876	0.000893	0.001082	0.000199	5.9e-05	-0.00023	3.73e-05	-5.1e-06	7.8e-05
		4.5	0.005881	0.005778	0.005817	0.006571	0.006047	0.004666	0.004747	0.004248	0.003583	0.003039	0.00272	0.002382	0.001948	0.001744	0.00153	0.000272	0.000189	0.000199	2.01e-05	-1.8e-05	5.37e-06			4.5	0.005789	0.007503	0.006863	0.004252	0.005226	0.004543	0.00275	0.003557	0.00337	0.001474	0.001677	0.001932	0.000948	0.000959	0.00116	0.000234	7.01e-05	-0.00024	5.01e-05	-1.4e-05	6.18e-05
		5	0.006712	0.006609	0.006903	0.007172	0.006839	0.005254	0.005194	0.004708	0.004044	0.003311	0.002968	0.00265	0.002126	0.001889	0.001687	0.000308	0.000204	0.000198	3.13e-05	7.16e-06	-1.2e-06			5	0.006186	0.008136	0.00754	0.004586	0.005662	0.004949	0.002898	0.003862	0.003686	0.001583	0.001726	0.002075	0.001004	0.001045	0.001254	0.000193	8.06e-05	-0.00024	3.31e-05	-7.4e-06	6.81e-05
		5.5	0.007312	0.00707	0.007632	0.007722	0.007364	0.005727	0.005603	0.005066	0.004491	0.003599	0.003266	0.002907	0.002263	0.002065	0.001879	0.000344	0.00022	0.000199	2.37e-05	-3.9e-05	-1.1e-05			5.5	0.006594	0.008539	0.008115	0.004883	0.006022	0.005389	0.003084	0.004113	0.004002	0.001666	0.001894	0.002272	0.001064	0.001107	0.001348	0.000226	7.7e-05	-0.00023	3.52e-05	4.32e-07	7.5e-05
		6	0.00799	0.007977	0.008271	0.008373	0.008003	0.006354	0.006076	0.005514	0.004964	0.003847	0.003504	0.003229	0.002458	0.00223	0.002056	0.000324	0.000265	0.000241	2.22e-05	6.65e-06	-8.4e-06			6	0.007002	0.009096	0.008725	0.005143	0.006481	0.00584	0.003307	0.004386	0.004239	0.001837	0.00206	0.002408	0.00112	0.001207	0.001451	0.000237	7.35e-05	-0.00023	4.41e-05	-8.1e-06	7.18e-05
		6.5	0.008757	0.008744	0.009115	0.009051	0.008668	0.006954	0.006485	0.005923	0.005399	0.004129	0.003775	0.003525	0.00263	0.002393	0.002226	0.000362	0.000267	0.000244	1.65e-05	-2.6e-05	-2.9e-06			6.5	0.007485	0.009652	0.009165	0.005304	0.006928	0.006258	0.00348	0.004681	0.004555	0.00193	0.002217	0.002576	0.001217	0.001286	0.001551	0.000236	7.66e-05	-0.00025	2.06e-05	1.3e-06	8.27e-05
		7	0.009435	0.009511	0.010227	0.00969	0.009371	0.007491	0.006958	0.006294	0.005961	0.0044	0.004036	0.003743	0.002792	0.002571	0.002429	0.00039	0.000277	0.000254	4.41e-05	-2.2e-05	-2.3e-06			7	0.007819	0.010242	0.01009	0.005651	0.007386	0.006777	0.003752	0.004975	0.004916	0.002057	0.00236	0.002771	0.001271	0.001375	0.001624	0.000252	9.61e-05	-0.00025	4.77e-05	-7.5e-06	7.02e-05
		7.5	0.010189	0.010457	0.011135	0.010329	0.010138	0.008131	0.007393	0.006779	0.006332	0.004648	0.004338	0.004019	0.002979	0.002729	0.002594	0.000387	0.000319	0.000309	3.22e-05	-3.2e-05	-1e-05			7.5	0.008314	0.010733	0.010496	0.006034	0.007779	0.007126	0.003987	0.005259	0.005187	0.002123	0.002465	0.002956	0.001337	0.001436	0.001755	0.000263	0.000102	-0.00022	1.04e-05	-1.4e-05	6.24e-05
		8	0.010969	0.011275	0.011812	0.01093	0.010866	0.008719	0.007828	0.00724	0.00683	0.004987	0.004655	0.004382	0.003135	0.00288	0.00277	0.000415	0.000328	0.000298	2.68e-05	4.35e-06	6.26e-06			8	0.008834	0.011442	0.011184	0.006344	0.00827	0.007668	0.004185	0.005641	0.005514	0.00228	0.002599	0.003125	0.001402	0.00151	0.001831	0.000268	0.000129	-0.00024	2e-05	-2.1e-05	6.11e-05
		8.5	0.011838	0.012081	0.012989	0.011697	0.011646	0.009435	0.008403	0.007661	0.007316	0.005266	0.004864	0.004662	0.003315	0.00308	0.002942	0.000428	0.000359	0.000361	2.85e-05	2.71e-05	-1.7e-05			8.5	0.009218	0.011966	0.011974	0.00669	0.008718	0.008153	0.00447	0.005925	0.00583	0.002401	0.002781	0.003327	0.001474	0.001598	0.001935	0.000246	0.000119	-0.00025	3.37e-05	-2.2e-05	7.24e-05
		9	0.012669	0.01281	0.013743	0.012349	0.012337	0.010074	0.008812	0.008058	0.007828	0.005521	0.005157	0.00496	0.003484	0.003277	0.00308	0.000444	0.000361	0.000365	3.64e-05	-1.2e-06	3.71e-06			9	0.009589	0.012588	0.01273	0.006963	0.009241	0.008672	0.004643	0.006285	0.006134	0.002509	0.002928	0.003546	0.001562	0.001754	0.002059	0.00027	0.00014	-0.00025	4.44e-05	-2.4e-05	6.46e-05
		9.5	0.013206	0.013653	0.014817	0.013052	0.013091	0.010777	0.009247	0.008595	0.008313	0.005852	0.005472	0.005201	0.003651	0.003412	0.003262	0.00047	0.000379	0.000385	4.83e-05	-1.2e-05	-1.4e-05			9.5	0.010208	0.013101	0.013249	0.007346	0.0097	0.009112	0.005015	0.006612	0.00654	0.002676	0.003084	0.003702	0.001593	0.001813	0.00216	0.000263	0.000152	-0.00025	2.46e-05	-2.6e-05	8.13e-05
		10	0.013998	0.014535	0.015609	0.013768	0.013794	0.011327	0.009707	0.009004	0.008761	0.006157	0.005771	0.005598	0.003871	0.003599	0.003479	0.000479	0.00041	0.000424	3.09e-05	5.25e-05	-9.7e-06			10	0.010753	0.013843	0.013959	0.007705	0.01018	0.009699	0.005188	0.006874	0.00689	0.002833	0.003254	0.003913	0.001689	0.001925	0.002285	0.000269	0.000154	-0.00025	1.44e-05	-1.4e-05	6.9e-05
		10.5	0.014881	0.015507	0.016504	0.014446	0.014561	0.012068	0.010193	0.009605	0.009285	0.006416	0.00602	0.005864	0.00404	0.00378	0.003689	0.000497	0.000396	0.000433	1.96e-05	-1.2e-06	5.75e-06			10.5	0.011087	0.014432	0.014749	0.008101	0.010671	0.01015	0.005571	0.007212	0.007251	0.002884	0.003318	0.00409	0.001792	0.001976	0.002368	0.000271	0.000179	-0.00024	3.22e-05	-2.9e-05	6.02e-05
		11	0.015814	0.016325	0.017565	0.015111	0.015366	0.012707	0.010678	0.009963	0.009835	0.006675	0.006352	0.006132	0.004235	0.003946	0.003857	0.000538	0.000419	0.000433	3.13e-05	2.56e-06	1.66e-06			11	0.011631	0.015196	0.015381	0.008436	0.011195	0.010646	0.00572	0.007616	0.007635	0.003085	0.003524	0.004275	0.001852	0.002058	0.002499	0.000316	0.00018	-0.00026	3.95e-05	-9.8e-06	6.1e-05
		11.5	0.016402	0.017092	0.018626	0.015737	0.016172	0.013321	0.011254	0.010448	0.010244	0.007	0.006559	0.006475	0.004412	0.004132	0.004006	0.000532	0.000441	0.000436	4.91e-05	2.33e-05	-2.6e-06			11.5	0.012275	0.015829	0.016148	0.008795	0.011751	0.011267	0.006091	0.007911	0.00795	0.003196	0.003727	0.004486	0.001936	0.002119	0.002608	0.000287	0.000197	-0.00025	1.76e-05	-1.2e-05	6.32e-05
		12	0.017335	0.017885	0.019611	0.01653	0.016888	0.014037	0.011701	0.010985	0.010832	0.007314	0.006892	0.006868	0.004547	0.004321	0.004174	0.00058	0.000593	0.000463	4.92e-05	-2e-06	5.5e-06			12	0.012869	0.016418	0.016915	0.009215	0.012242	0.011741	0.006388	0.00826	0.008357	0.003397	0.003933	0.004724	0.002022	0.00227	0.00275	0.000284	0.000206	-0.00026	5.37e-06	-8.4e-06	7.22e-05
		12.5	0.018102	0.018716	0.020582	0.017246	0.017706	0.014702	0.012187	0.011433	0.011356	0.007594	0.0072	0.007121	0.004805	0.004476	0.004368	0.000591	0.000532	0.000502	4.77e-05	2.02e-05	-3.8e-07			12.5	0.013389	0.017084	0.017637	0.0095	0.012799	0.012282	0.006599	0.008609	0.008763	0.003538	0.00408	0.004874	0.002116	0.002372	0.002872	0.000298	0.000202	-0.00027	2.68e-05	-2.1e-05	7.08e-05
		13	0.018997	0.019828	0.021618	0.017961	0.018383	0.015494	0.012711	0.011957	0.011867	0.007913	0.007517	0.007476	0.004979	0.004724	0.004569	0.000647	0.000518	0.000519	6.32e-05	2.05e-06	-8.8e-06			13	0.013995	0.017749	0.018551	0.009946	0.013377	0.012891	0.006933	0.008936	0.009124	0.003651	0.004234	0.005154	0.002189	0.002471	0.002972	0.000316	0.000208	-0.00025	3.16e-05	-2.7e-05	6.67e-05
		13.5	0.019764	0.020697	0.022628	0.018652	0.01924	0.016031	0.013197	0.012417	0.012366	0.00822	0.007773	0.007747	0.00517	0.004807	0.004772	0.000638	0.000546	0.000539	2.33e-05	1.97e-05	1.52e-05			13.5	0.014528	0.018349	0.019262	0.010379	0.013901	0.01341	0.00723	0.009362	0.009485	0.003807	0.004389	0.005411	0.002296	0.002593	0.00306	0.000338	0.00025	-0.00025	3.8e-05	-1.4e-05	6.21e-05
		14	0.020621	0.021451	0.023599	0.019508	0.020109	0.016824	0.01367	0.012903	0.012941	0.008514	0.008105	0.008079	0.005325	0.005069	0.004969	0.000651	0.000573	0.000557	5.02e-05	-9.6e-06	-2e-05			14	0.01506	0.019081	0.020108	0.010849	0.014359	0.013963	0.007577	0.0097	0.010038	0.003941	0.00462	0.005571	0.002363	0.002655	0.003207	0.000331	0.000207	-0.00024	1.76e-05	-9.7e-06	5.33e-05
		14.5	0.02149	0.022551	0.024571	0.02025	0.020991	0.017476	0.01422	0.013363	0.013542	0.008731	0.008425	0.008399	0.005538	0.005207	0.005163	0.000676	0.00058	0.000565	3.86e-05	2.05e-06	-7.9e-06			14.5	0.015654	0.019692	0.020807	0.011233	0.014894	0.014606	0.007762	0.010071	0.010353	0.00414	0.004759	0.005817	0.002491	0.002768	0.003362	0.000354	0.000226	-0.00026	1.42e-05	-1.6e-05	7.66e-05
		15	0.022628	0.023471	0.02567	0.02094	0.021643	0.018128	0.014808	0.013836	0.013913	0.009089	0.008706	0.008731	0.005762	0.005417	0.005335	0.000703	0.000584	0.000573	4.5e-05	1.64e-05	1.46e-05			15	0.016298	0.020521	0.021653	0.011629	0.015472	0.015148	0.008121	0.010399	0.010692	0.004277	0.004907	0.006055	0.00253	0.002899	0.003461	0.000354	0.000262	-0.00024	1.96e-05	-1e-05	8.05e-05
		15.5	0.023177	0.024405	0.026603	0.021746	0.022525	0.018869	0.015357	0.014399	0.01445	0.009371	0.009051	0.009038	0.005942	0.005574	0.005483	0.00071	0.000633	0.000642	3.91e-05	1.61e-05	1.79e-06			15.5	0.016867	0.021023	0.022364	0.012136	0.015974	0.015757	0.008418	0.010781	0.011109	0.004455	0.005062	0.006231	0.002631	0.002973	0.003569	0.000343	0.000248	-0.00026	2.05e-05	-1e-05	7e-05
		16	0.024098	0.025274	0.027754	0.022487	0.023318	0.019623	0.015766	0.014872	0.015127	0.009767	0.009332	0.009383	0.006168	0.005766	0.005679	0.000743	0.000656	0.000628	1.28e-05	-1.5e-05	-1.2e-05			16	0.01751	0.02183	0.023244	0.012508	0.016596	0.016321	0.008765	0.011239	0.011504	0.004596	0.005248	0.00648	0.00273	0.003069	0.003675	0.000392	0.000272	-0.00027	4.3e-05	-2.2e-05	5.26e-05
		16.5	0.024954	0.026335	0.0287	0.023203	0.024226	0.02039	0.016342	0.015383	0.015651	0.010125	0.009677	0.009703	0.006318	0.005979	0.005906	0.000726	0.000651	0.000665	2.93e-05	1.67e-05	4.09e-06			16.5	0.018129	0.022572	0.024146	0.012941	0.017131	0.016953	0.009087	0.011512	0.011933	0.004788	0.005455	0.006719	0.002823	0.003197	0.003866	0.000364	0.000286	-0.00026	5.67e-05	-1.1e-05	7.44e-05
		17	0.025888	0.027243	0.029608	0.024047	0.024942	0.021068	0.016815	0.015894	0.016239	0.010342	0.00992	0.010035	0.006502	0.006153	0.006139	0.000757	0.000651	0.000672	3.04e-05	1.85e-05	1.64e-05			17	0.018736	0.02326	0.02497	0.013411	0.017796	0.017517	0.009421	0.011904	0.01235	0.004933	0.005589	0.006903	0.002944	0.003304	0.003949	0.000421	0.000274	-0.00024	5.25e-06	-1.8e-05	7.21e-05
		17.5	0.026834	0.028061	0.030784	0.024737	0.025734	0.021809	0.017377	0.016418	0.016751	0.010662	0.010253	0.010342	0.006723	0.006326	0.006328	0.000814	0.000695	0.000699	4.7e-05	1.82e-05	1.04e-05			17.5	0.019417	0.02398	0.025771	0.013906	0.018309	0.018047	0.00973	0.012341	0.012689	0.005053	0.005779	0.007129	0.003003	0.003381	0.004036	0.000403	0.000305	-0.00024	4.73e-05	-8.2e-06	7.55e-05
		18	0.027703	0.029007	0.03187	0.02553	0.026693	0.022576	0.017991	0.016968	0.017364	0.010981	0.010623	0.010713	0.006893	0.006558	0.006483	0.000836	0.000731	0.000683	8.35e-05	1.66e-05	-1.7e-05			18	0.019998	0.024689	0.026707	0.014278	0.018844	0.018758	0.010002	0.012701	0.013219	0.005212	0.005975	0.007434	0.003119	0.003495	0.004208	0.000399	0.000324	-0.00024	2.74e-05	1.29e-05	8.1e-05
		18.5	0.028559	0.029953	0.032995	0.026373	0.027549	0.023369	0.018502	0.017416	0.017889	0.01125	0.010892	0.011045	0.007067	0.006701	0.006698	0.000851	0.00074	0.000741	5.31e-05	1.97e-05	1.09e-05			18.5	0.02058	0.025475	0.027599	0.014797	0.019444	0.019322	0.010411	0.013094	0.013636	0.005445	0.006173	0.007625	0.003202	0.00357	0.004396	0.000425	0.000334	-0.00025	3.14e-05	-2.6e-05	7.75e-05
		19	0.029569	0.030899	0.034018	0.027115	0.028432	0.024123	0.018924	0.017889	0.0184	0.011544	0.01125	0.011391	0.00735	0.006931	0.006887	0.000862	0.000789	0.000767	5.78e-05	4.3e-05	-1.1e-05			19	0.021323	0.026163	0.028275	0.015317	0.020033	0.020032	0.010696	0.013487	0.013986	0.005627	0.006352	0.007851	0.003293	0.003738	0.004436	0.000432	0.000337	-0.00024	1.84e-05	-1.6e-05	8.05e-05
		19.5	0.030247	0.031883	0.035118	0.028035	0.029352	0.024711	0.019474	0.018426	0.01895	0.011915	0.011518	0.011685	0.007447	0.00708	0.007061	0.00088	0.000793	0.000786	5.56e-05	5.37e-06	1.33e-05			19.5	0.021818	0.026905	0.029404	0.015812	0.020666	0.020518	0.011154	0.01389	0.014426	0.005822	0.006528	0.008088	0.00342	0.003801	0.00459	0.000419	0.000336	-0.00024	4.58e-05	-6.9e-06	6.14e-05
		20	0.031231	0.032804	0.036102	0.028738	0.030106	0.025478	0.020075	0.018975	0.019525	0.012196	0.011864	0.012004	0.007637	0.007268	0.007293	0.000931	0.000787	0.000796	4.95e-05	2.45e-05	1.1e-05			20	0.022635	0.02769	0.030035	0.016122	0.021277	0.021285	0.011376	0.014283	0.014843	0.005952	0.006811	0.008336	0.003501	0.003955	0.004717	0.000438	0.000351	-0.00026	3.42e-05	-1.4e-05	6.49e-05
		20.5	0.032177	0.033878	0.037278	0.029582	0.030963	0.026271	0.020714	0.019499	0.02019	0.012861	0.012081	0.012337	0.007866	0.007474	0.007429	0.000918	0.000835	0.000834	7.24e-05	2.72e-05	4.86e-06			20.5	0.023216	0.028334	0.031017	0.016666	0.021899	0.021781	0.011772	0.014676	0.015385	0.006102	0.006942	0.008573	0.003607	0.004042	0.004869	0.000451	0.000363	-0.00024	4.51e-05	-7.1e-06	6.29e-05
		21	0.033162	0.034875	0.03816	0.030221	0.03173	0.027051	0.021174	0.020049	0.020778	0.012899	0.012477	0.012669	0.008067	0.007644	0.007667	0.000959	0.000854	0.000844	6.84e-05	1.87e-05	1.15e-05			21	0.023786	0.029131	0.031897	0.017124	0.022445	0.022559	0.012094	0.015091	0.015802	0.006324	0.007117	0.00881	0.003723	0.00415	0.004941	0.000477	0.000392	-0.00025	2.58e-05	-1.8e-05	6.18e-05
		21.5	0.033903	0.03568	0.038902	0.031078	0.032765	0.027728	0.021839	0.020535	0.021264	0.013436	0.012771	0.01295	0.008251	0.007817	0.007877	0.000946	0.000881	0.000895	6.3e-05	3.27e-05	-7.4e-06			21.5	0.02464	0.02996	0.032664	0.017669	0.022969	0.023191	0.012441	0.015538	0.016299	0.006449	0.007335	0.009047	0.003831	0.004266	0.005148	0.00048	0.000408	-0.00024	3.95e-05	-5.1e-06	7.59e-05
		22	0.034926	0.036703	0.040295	0.031858	0.033583	0.028444	0.022274	0.021097	0.021813	0.013564	0.013116	0.01341	0.008521	0.008005	0.008012	0.000956	0.000969	0.00091	6.76e-05	2.28e-05	1.21e-05			22	0.025209	0.030604	0.033566	0.018077	0.023624	0.023789	0.012763	0.015953	0.016671	0.006606	0.007477	0.009284	0.003871	0.004375	0.005285	0.000487	0.000416	-0.00023	2.64e-05	8.68e-07	5.93e-05
		22.5	0.035872	0.037764	0.041446	0.032765	0.034542	0.029224	0.022836	0.021685	0.022491	0.013858	0.013423	0.013717	0.008623	0.00822	0.008253	0.001005	0.000888	0.000911	8.05e-05	3.18e-05	1.7e-05			22.5	0.025902	0.031411	0.034627	0.018585	0.024147	0.024466	0.013159	0.016193	0.0171	0.006826	0.007761	0.009543	0.004006	0.004473	0.005363	0.000511	0.000427	-0.00024	4.1e-05	-2.4e-06	7.78e-05
		23	0.036626	0.038787	0.042417	0.033494	0.035437	0.029953	0.023373	0.02212	0.023053	0.01419	0.013704	0.014062	0.00882	0.008356	0.008467	0.000987	0.000932	0.000923	7.22e-05	5.18e-05	3.68e-05			23	0.026484	0.032153	0.035597	0.019179	0.024922	0.025267	0.013505	0.016804	0.017574	0.007056	0.007924	0.009769	0.004084	0.004616	0.005488	0.000505	0.000441	-0.00026	4.04e-05	-1.2e-05	6.64e-05
		23.5	0.037662	0.039656	0.043823	0.034299	0.036294	0.030771	0.023846	0.02267	0.023488	0.014523	0.014024	0.014369	0.009028	0.008573	0.00862	0.001023	0.000943	0.000937	9.54e-05	4.93e-05	2.62e-05			23.5	0.027276	0.033015	0.036455	0.019612	0.025566	0.025775	0.013889	0.017208	0.018002	0.00724	0.008099	0.010017	0.004216	0.004676	0.005637	0.000517	0.000435	-0.00025	5.88e-05	-1.1e-05	9.17e-05
		24	0.038569	0.040487	0.044501	0.035015	0.037112	0.031551	0.024562	0.023168	0.024114	0.014829	0.014318	0.014599	0.00922	0.008751	0.008835	0.001083	0.000965	0.000991	9.17e-05	7.03e-05	2.52e-05			24	0.027969	0.033823	0.037222	0.020119	0.026144	0.026474	0.014174	0.017568	0.018499	0.0074	0.008372	0.010243	0.004333	0.004802	0.0058	0.000517	0.000451	-0.00026	3.11e-05	-1.9e-05	9.07e-05
		24.5	0.039605	0.041637	0.045677	0.035846	0.037956	0.032331	0.024971	0.023795	0.024715	0.015123	0.014676	0.015034	0.00945	0.00893	0.009055	0.001092	0.000993	0.000979	8e-05	4.36e-05	3.73e-05			24.5	0.028625	0.034565	0.03826	0.020602	0.026744	0.027061	0.014631	0.017983	0.018961	0.007569	0.008568	0.010491	0.004375	0.004981	0.005929	0.000505	0.00048	-0.00024	2.54e-05	-9.5e-06	7.01e-05
		25	0.040525	0.042737	0.046994	0.036831	0.03885	0.033149	0.025712	0.024345	0.025367	0.015456	0.01497	0.015379	0.009585	0.009128	0.009211	0.001129	0.001023	0.001001	7.44e-05	5.88e-05	1.3e-05			25	0.029281	0.035492	0.039027	0.021097	0.027465	0.027681	0.014929	0.018419	0.019401	0.007793	0.008732	0.010807	0.004514	0.005036	0.006095	0.000546	0.000481	-0.00024	5.28e-05	6.5e-07	7.97e-05
		25.5	0.041433	0.043657	0.048042	0.037585	0.039681	0.033814	0.026198	0.024702	0.025853	0.015801	0.015302	0.015737	0.009772	0.009349	0.009422	0.001128	0.001034	0.001028	7.62e-05	4.04e-05	3.08e-05			25.5	0.030036	0.03618	0.04011	0.021716	0.028032	0.028448	0.015275	0.018888	0.019875	0.007879	0.008939	0.01101	0.004607	0.005192	0.006218	0.000544	0.000496	-0.00026	3.57e-05	-1.1e-05	8.34e-05
		26	0.042507	0.04459	0.049193	0.038365	0.040653	0.034632	0.026735	0.025227	0.026352	0.016069	0.015609	0.016018	0.009989	0.009501	0.009537	0.001125	0.001075	0.00103	8.19e-05	5.59e-05	3.64e-05			26	0.030766	0.037118	0.041193	0.022137	0.028578	0.029193	0.015684	0.019259	0.020315	0.008102	0.009146	0.011258	0.004711	0.005284	0.006306	0.000553	0.000508	-0.00024	5.82e-05	2.61e-06	8.32e-05
		26.5	0.043363	0.045779	0.050267	0.039247	0.041612	0.035297	0.027195	0.025853	0.026978	0.016376	0.015942	0.016376	0.010207	0.009759	0.009772	0.001165	0.001066	0.001093	9.51e-05	5.14e-05	2.28e-05			26.5	0.031484	0.037828	0.04187	0.022706	0.029265	0.029926	0.01603	0.019816	0.020766	0.008313	0.009354	0.011529	0.004813	0.005397	0.006475	0.000573	0.000516	-0.00025	3.24e-05	8.73e-06	7.86e-05
		27	0.044284	0.046623	0.051187	0.040078	0.042532	0.036166	0.027771	0.026326	0.027643	0.016747	0.016236	0.016747	0.010386	0.009887	0.010015	0.001194	0.001115	0.001112	7.53e-05	3.91e-05	4.17e-05			27	0.032152	0.038679	0.04302	0.023263	0.030029	0.030558	0.016364	0.020176	0.021308	0.008474	0.009539	0.011732	0.004943	0.005487	0.006545	0.00059	0.000521	-0.00024	3.24e-05	-9.1e-06	7.09e-05
		27.5	0.04523	0.047569	0.052491	0.04087	0.043338	0.036882	0.028346	0.026889	0.028116	0.017054	0.01653	0.017092	0.010565	0.010053	0.010181	0.001234	0.001152	0.001101	0.000103	5.96e-05	5.57e-05			27.5	0.032932	0.039443	0.0439	0.023734	0.030607	0.031291	0.01681	0.020623	0.021657	0.008709	0.009747	0.012036	0.005055	0.00566	0.006744	0.00058	0.000535	-0.00024	6.63e-05	9.27e-06	8.59e-05
		28	0.046086	0.048681	0.053539	0.04165	0.044245	0.037828	0.029036	0.027477	0.028678	0.017361	0.016798	0.017399	0.010769	0.010245	0.010335	0.00123	0.001206	0.001143	9.37e-05	5.1e-05	4.86e-05			28	0.033638	0.040359	0.044893	0.024204	0.03124	0.031901	0.017169	0.021071	0.02212	0.00887	0.009932	0.012318	0.005117	0.005711	0.006874	0.000588	0.00055	-0.00024	2.69e-05	-1e-05	7.75e-05
		28.5	0.047083	0.049678	0.054715	0.042481	0.045153	0.038467	0.029433	0.027962	0.029305	0.017719	0.017156	0.017821	0.010948	0.010373	0.010514	0.001271	0.001134	0.001176	0.000103	4.9e-05	1.66e-05			28.5	0.034343	0.041189	0.045683	0.02486	0.031851	0.032634	0.01759	0.021431	0.022628	0.00913	0.010118	0.012533	0.005206	0.00588	0.007024	0.000585	0.000548	-0.00024	5.55e-05	-1.9e-05	7.46e-05
		29	0.047876	0.050599	0.05593	0.04335	0.046188	0.039336	0.030212	0.028538	0.030008	0.018064	0.01754	0.018064	0.011166	0.01068	0.010731	0.00126	0.001165	0.001162	0.000103	5.87e-05	4.07e-05			29	0.035061	0.041974	0.0468	0.025343	0.032451	0.033198	0.017936	0.021911	0.023192	0.00929	0.010336	0.012781	0.005355	0.005994	0.007174	0.00058	0.000584	-0.00023	3.98e-05	3.71e-06	8.12e-05
		29.5	0.048924	0.051673	0.05671	0.044105	0.046981	0.03995	0.030455	0.029075	0.030468	0.018307	0.017872	0.018383	0.011293	0.010782	0.010948	0.001281	0.001221	0.001199	7.72e-05	5.69e-05	4.01e-05			29.5	0.035853	0.042913	0.047759	0.02585	0.033303	0.034078	0.018295	0.022391	0.023666	0.009451	0.010576	0.013074	0.005456	0.006088	0.007332	0.000635	0.000581	-0.00024	2.89e-05	-2.3e-06	7.74e-05
		30	0.049794	0.052695	0.05795	0.044872	0.048042	0.040717	0.031209	0.029586	0.031043	0.01869	0.018115	0.01878	0.011511	0.011025	0.01114	0.001291	0.001286	0.001209	9.63e-05	5.24e-05	5.19e-05			30	0.036596	0.043807	0.048774	0.026395	0.03387	0.034743	0.018629	0.02274	0.024106	0.009637	0.010871	0.013345	0.00554	0.00619	0.007444	0.000657	0.000585	-0.00023	5.75e-05	3.81e-06	8.59e-05
		30.5	0.050778	0.05382	0.05933	0.045792	0.048784	0.04151	0.031695	0.030212	0.031644	0.01901	0.018511	0.019035	0.011792	0.011178	0.011344	0.001333	0.001314	0.001234	9.82e-05	8.27e-05	5.22e-05			30.5	0.037351	0.04456	0.049913	0.027001	0.034547	0.035477	0.019087	0.023199	0.024568	0.009847	0.010947	0.013559	0.005667	0.00638	0.007544	0.000659	0.000617	-0.00024	3.28e-05	1.35e-05	9.28e-05
		31	0.051928	0.054664	0.060289	0.046649	0.049653	0.042392	0.032322	0.030634	0.032207	0.019253	0.018792	0.01947	0.011907	0.011447	0.011549	0.001363	0.001298	0.001273	0.000104	6.51e-05	4.13e-05			31	0.038019	0.045521	0.050692	0.027459	0.035201	0.036018	0.019496	0.023679	0.025008	0.010008	0.011242	0.013796	0.005781	0.006473	0.007754	0.000672	0.000635	-0.00024	5.01e-05	2.45e-05	9.65e-05
		31.5	0.052798	0.055521	0.061222	0.047454	0.05065	0.043197	0.032782	0.031184	0.032782	0.019649	0.01901	0.01979	0.012035	0.011587	0.011766	0.001365	0.001328	0.001276	0.000104	6.92e-05	5.05e-05			31.5	0.038873	0.046274	0.051549	0.028004	0.035867	0.036774	0.01978	0.024115	0.025561	0.010194	0.011372	0.014124	0.005893	0.006579	0.00788	0.000673	0.000647	-0.00025	5.45e-05	9.78e-07	9.86e-05
		32	0.053795	0.056671	0.062399	0.048298	0.051507	0.0439	0.033434	0.031708	0.033472	0.019943	0.019483	0.020032	0.012303	0.011728	0.01192	0.001414	0.001342	0.001286	9.14e-05	5.96e-05	5.8e-05			32	0.039678	0.047081	0.052677	0.028573	0.036598	0.037519	0.020251	0.024606	0.026046	0.010454	0.011613	0.014349	0.005983	0.006684	0.008028	0.000682	0.000623	-0.00027	5.96e-05	8.29e-06	5.95e-05
		32.5	0.054715	0.057822	0.063357	0.049001	0.052542	0.044718	0.034048	0.032143	0.033984	0.020263	0.019764	0.020442	0.012444	0.011945	0.012048	0.001451	0.001323	0.001317	9.68e-05	5.84e-05	7.03e-05			32.5	0.040408	0.047987	0.053557	0.029155	0.037264	0.038275	0.02061	0.025043	0.026463	0.010652	0.011842	0.014665	0.00616	0.006828	0.008103	0.000699	0.000665	-0.00023	5.98e-05	1.45e-05	7.48e-05
		33	0.055649	0.058845	0.064776	0.049832	0.053309	0.045485	0.034597	0.032884	0.034546	0.020582	0.020032	0.020812	0.012661	0.012188	0.012252	0.001457	0.001336	0.001321	0.000122	9.46e-05	5.27e-05			33	0.041076	0.048969	0.054573	0.029736	0.037853	0.039019	0.020956	0.025457	0.026971	0.010751	0.01206	0.014846	0.006228	0.006914	0.008326	0.000699	0.000692	-0.00024	5.19e-05	8.83e-06	9.03e-05
		33.5	0.056607	0.059829	0.06585	0.050663	0.054127	0.046188	0.035057	0.033332	0.035032	0.020902	0.020339	0.021157	0.012879	0.012291	0.012482	0.001443	0.001351	0.001367	0.0001	7.57e-05	5.19e-05			33.5	0.041906	0.049755	0.055644	0.030244	0.038551	0.039651	0.02134	0.025861	0.027422	0.011048	0.012311	0.015161	0.006311	0.007075	0.008457	0.000711	0.000695	-0.00024	7e-05	-6.3e-06	6.78e-05
		34	0.057451	0.060916	0.06672	0.051532	0.055278	0.047122	0.035722	0.03383	0.035799	0.021221	0.020621	0.021464	0.013058	0.012469	0.012648	0.001468	0.001363	0.001372	0.000102	7.72e-05	4.6e-05			34	0.042685	0.050529	0.056626	0.030776	0.039315	0.040429	0.02186	0.026374	0.02802	0.011197	0.012464	0.015398	0.00643	0.007193	0.008551	0.000718	0.000683	-0.00025	3.97e-05	-9.9e-07	8.53e-05
		34.5	0.058589	0.061721	0.068036	0.052568	0.056147	0.047838	0.036272	0.034495	0.036361	0.021541	0.021017	0.021784	0.013262	0.012712	0.01284	0.001509	0.001387	0.001418	0.00011	9.45e-05	7.38e-05			34.5	0.04344	0.05161	0.057607	0.031345	0.039992	0.041321	0.022231	0.026931	0.02846	0.011407	0.01266	0.015692	0.006554	0.007315	0.008744	0.000724	0.000689	-0.00023	4.24e-05	1.36e-05	9.33e-05
		35	0.059676	0.062808	0.068957	0.053079	0.057042	0.048541	0.036949	0.035032	0.036847	0.021873	0.021362	0.022103	0.013479	0.012815	0.013096	0.001521	0.00141	0.001418	9.41e-05	6.81e-05	6.44e-05			35	0.044208	0.05233	0.058724	0.031952	0.040734	0.041907	0.022627	0.027323	0.029024	0.011617	0.012955	0.015985	0.006585	0.007395	0.008887	0.000737	0.000722	-0.00024	7.1e-05	1.65e-05	8.17e-05
		35.5	0.060315	0.063805	0.070222	0.054204	0.057784	0.049295	0.037231	0.035543	0.037474	0.022078	0.021554	0.022385	0.013607	0.012994	0.013224	0.001516	0.001483	0.001413	0.000101	8.08e-05	6.49e-05			35.5	0.044901	0.053236	0.059875	0.032459	0.041367	0.042708	0.023023	0.027803	0.029554	0.01184	0.013151	0.016199	0.006752	0.007589	0.009023	0.000765	0.000738	-0.00023	7.16e-05	1.2e-05	6.73e-05
		36	0.061171	0.064776	0.07136	0.055061	0.058845	0.050215	0.037998	0.036144	0.037959	0.022461	0.021899	0.022704	0.013786	0.013224	0.013352	0.001583	0.001483	0.001436	0.00011	9.11e-05	6.07e-05			36	0.045668	0.054087	0.060653	0.032942	0.04212	0.043487	0.023357	0.028251	0.029994	0.012051	0.013359	0.016515	0.006873	0.007662	0.009169	0.000767	0.000744	-0.00024	5.28e-05	-6.8e-06	7.86e-05
		36.5	0.062386	0.065671	0.072511	0.055674	0.059586	0.050944	0.038535	0.036617	0.03856	0.022973	0.022206	0.023113	0.014004	0.013403	0.013607	0.001549	0.001485	0.001502	0.000129	6.89e-05	5.04e-05			36.5	0.04646	0.055091	0.061578	0.033573	0.042763	0.044175	0.023729	0.028709	0.030513	0.012199	0.013642	0.016775	0.006999	0.00778	0.009316	0.00077	0.000768	-0.00023	6.48e-05	2.16e-05	9.39e-05
		37	0.063408	0.066809	0.073584	0.056671	0.060583	0.051775	0.039033	0.037244	0.039238	0.023139	0.022538	0.023395	0.014195	0.013582	0.013761	0.001592	0.001506	0.001501	0.000138	7.59e-05	6.11e-05			37	0.047339	0.056062	0.062673	0.034118	0.043407	0.044885	0.024199	0.029167	0.030998	0.012409	0.013795	0.017023	0.007116	0.007919	0.009384	0.000803	0.000783	-0.00023	6.13e-05	2.36e-05	9.06e-05
		37.5	0.064201	0.067742	0.074901	0.057515	0.061389	0.052593	0.039685	0.037755	0.039762	0.023382	0.022819	0.023753	0.014362	0.013761	0.01394	0.00159	0.00151	0.001502	0.000122	8.31e-05	4.72e-05			37.5	0.048007	0.056771	0.063767	0.034799	0.044258	0.04563	0.024595	0.029517	0.031563	0.012607	0.014024	0.017305	0.007174	0.008038	0.009632	0.000804	0.000768	-0.00024	7.39e-05	1.49e-05	9.61e-05
		38	0.065313	0.068931	0.075937	0.058141	0.062437	0.053322	0.040261	0.038151	0.04035	0.02388	0.023177	0.024034	0.014579	0.013991	0.014131	0.001676	0.001512	0.001533	0.000119	7.8e-05	4.91e-05			38	0.048899	0.05772	0.06485	0.035343	0.044771	0.046476	0.025028	0.03003	0.032104	0.01288	0.014221	0.017508	0.007302	0.008182	0.009756	0.000838	0.000808	-0.00023	8.12e-05	2.35e-05	7.94e-05
		38.5	0.066285	0.070056	0.077011	0.059113	0.06346	0.054281	0.040746	0.038816	0.040989	0.02397	0.023471	0.024481	0.014732	0.014131	0.014298	0.001691	0.001548	0.001534	0.000124	9.56e-05	6.11e-05			38.5	0.049654	0.058583	0.065956	0.035875	0.045491	0.04713	0.025424	0.030586	0.032578	0.012979	0.014439	0.017801	0.007465	0.008292	0.009824	0.000817	0.000802	-0.00025	7.34e-05	3.23e-07	6.75e-05
		39	0.06718	0.071002	0.078046	0.059906	0.064329	0.054984	0.041437	0.039276	0.041437	0.024392	0.023817	0.024647	0.014886	0.01431	0.014502	0.001691	0.001603	0.001585	0.000128	9.78e-05	6.9e-05			39	0.050545	0.059543	0.067027	0.03642	0.046299	0.047931	0.025845	0.03111	0.033074	0.013202	0.014679	0.018049	0.00756	0.008392	0.010083	0.000817	0.000827	-0.00023	6.78e-05	1.88e-05	7.98e-05
		39.5	0.068177	0.071897	0.079273	0.060775	0.065096	0.055776	0.04182	0.039788	0.042038	0.024699	0.024123	0.025082	0.015065	0.014477	0.014732	0.001699	0.001586	0.001601	0.000141	0.000101	7.21e-05			39.5	0.051176	0.060416	0.067693	0.037002	0.046855	0.048665	0.026204	0.031459	0.033503	0.013424	0.014886	0.018422	0.007649	0.008537	0.010185	0.000844	0.00083	-0.00021	6.58e-05	-1.8e-06	9.97e-05
		40	0.069148	0.072894	0.080181	0.061631	0.066004	0.05662	0.042562	0.040427	0.042766	0.025044	0.024379	0.025389	0.015282	0.014668	0.014847	0.001742	0.001593	0.001618	0.000115	9.87e-05	7.02e-05			40	0.052104	0.061474	0.068923	0.037546	0.047641	0.049387	0.026674	0.031983	0.034157	0.013647	0.015072	0.01867	0.00776	0.008657	0.010331	0.000866	0.000842	-0.00023	4.76e-05	2.66e-05	8.69e-05
		40.5	0.07012	0.074147	0.081562	0.062539	0.066937	0.057208	0.043022	0.040938	0.043278	0.025248	0.024699	0.025772	0.015435	0.014809	0.015077	0.001726	0.001657	0.00165	0.00012	9.59e-05	6.6e-05			40.5	0.05276	0.062205	0.070017	0.03814	0.048372	0.05021	0.027033	0.032365	0.034676	0.013833	0.015268	0.018873	0.007911	0.008756	0.010444	0.000867	0.000866	-0.00023	8.95e-05	2.74e-05	8.53e-05
		41	0.071232	0.07508	0.08252	0.063472	0.06787	0.058052	0.043623	0.041513	0.043904	0.02567	0.025018	0.026169	0.015678	0.01509	0.015256	0.001772	0.001618	0.001671	0.000118	0.000113	7.86e-05			41	0.053515	0.063067	0.071055	0.038809	0.049169	0.050899	0.027392	0.032932	0.035139	0.014068	0.01553	0.019211	0.007968	0.008876	0.01058	0.000862	0.000874	-0.00022	6.56e-05	1.44e-05	8.31e-05
		41.5	0.071948	0.07586	0.083671	0.064086	0.068829	0.05887	0.044032	0.041948	0.044454	0.025913	0.025363	0.026348	0.015832	0.015231	0.015423	0.001777	0.001656	0.001694	0.000113	9.41e-05	5.98e-05			41.5	0.054419	0.06417	0.07189	0.039279	0.049758	0.051745	0.027801	0.033347	0.03559	0.014266	0.015759	0.019437	0.008017	0.009017	0.010737	0.000874	0.000882	-0.00025	4.52e-05	1.71e-05	0.000101
		42	0.072856	0.076793	0.085013	0.065083	0.069673	0.059497	0.044735	0.042383	0.045055	0.02622	0.025657	0.026706	0.015998	0.015359	0.015653	0.001778	0.001681	0.00167	0.000126	8.88e-05	5.51e-05			42	0.055322	0.065032	0.073153	0.039886	0.050555	0.052467	0.028271	0.033947	0.036233	0.014501	0.015988	0.019821	0.008174	0.009148	0.010884	0.0009	0.000858	-0.00023	7.33e-05	1.31e-05	8.89e-05
		42.5	0.073942	0.078072	0.085985	0.065697	0.070619	0.060353	0.045272	0.043137	0.045694	0.026655	0.026067	0.027064	0.016228	0.015538	0.015781	0.001831	0.001693	0.001694	0.00014	0.00012	7.5e-05			42.5	0.056065	0.065937	0.074191	0.040492	0.051351	0.053189	0.028729	0.034384	0.036707	0.014637	0.016239	0.019956	0.008343	0.009334	0.011031	0.000907	0.000898	-0.00024	8.14e-05	1.03e-05	0.000103
		43	0.074965	0.079158	0.087046	0.066694	0.071488	0.061274	0.045783	0.043508	0.046154	0.02691	0.026322	0.027332	0.016356	0.015704	0.015921	0.001859	0.001721	0.00169	0.000137	9.09e-05	6.8e-05			43	0.05677	0.066788	0.075195	0.041136	0.052006	0.05399	0.029125	0.034755	0.037169	0.014872	0.016447	0.020261	0.00842	0.009443	0.011166	0.000922	0.000928	-0.00023	6.07e-05	1.49e-05	8.74e-05
		43.5	0.075822	0.079976	0.087928	0.067499	0.07246	0.0619	0.046307	0.044134	0.046704	0.027115	0.026565	0.027652	0.016535	0.015921	0.016164	0.001863	0.001742	0.001832	0.000144	9.61e-05	7.31e-05			43.5	0.057575	0.06776	0.076436	0.041631	0.052715	0.054791	0.029558	0.035256	0.037756	0.015145	0.01661	0.020576	0.008508	0.009519	0.011358	0.000924	0.00095	-0.00024	8.92e-05	3.03e-05	0.00011
		44	0.076972	0.081063	0.089385	0.068343	0.07338	0.062808	0.047049	0.044607	0.047356	0.027486	0.026923	0.028022	0.016688	0.0161	0.016305	0.001878	0.001758	0.001759	0.000142	0.000118	6.75e-05			44	0.058416	0.068742	0.077542	0.042225	0.053381	0.055501	0.02988	0.035769	0.038275	0.015318	0.016927	0.020825	0.008674	0.009639	0.011459	0.000948	0.000961	-0.00023	9.5e-05	2.2e-05	8.96e-05
		44.5	0.078033	0.082175	0.090677	0.069379	0.074224	0.063587	0.047496	0.045233	0.04802	0.027882	0.02714	0.028278	0.016918	0.016343	0.016522	0.001898	0.00178	0.001808	0.000146	0.000107	0.000102			44.5	0.059246	0.069702	0.078501	0.042868	0.054145	0.056393	0.0304	0.03626	0.038704	0.015528	0.017112	0.021141	0.008785	0.009814	0.011663	0.00096	0.000956	-0.00024	9.8e-05	2.6e-05	0.0001
		45	0.078685	0.083275	0.091444	0.070031	0.075285	0.06438	0.048059	0.045822	0.048519	0.028125	0.027524	0.028687	0.017046	0.016458	0.016701	0.001891	0.001785	0.001803	0.000134	0.000134	5.68e-05			45	0.06005	0.07064	0.079595	0.043351	0.054963	0.057171	0.030845	0.036882	0.039268	0.015689	0.017341	0.021445	0.008932	0.009923	0.011787	0.000956	0.00095	-0.00021	8.94e-05	4.67e-05	9.88e-05
		45.5	0.079734	0.084029	0.092978	0.070759	0.076154	0.065211	0.048506	0.046282	0.048979	0.028419	0.027818	0.028968	0.017353	0.016522	0.016854	0.001929	0.001804	0.001797	0.000134	0.000123	6.26e-05			45.5	0.06078	0.071492	0.08061	0.04392	0.05552	0.057825	0.031229	0.037275	0.039843	0.015949	0.01756	0.021727	0.009055	0.010032	0.011899	0.001011	0.000991	-0.00022	7.79e-05	1.79e-05	8.51e-05
		46	0.080628	0.08486	0.093617	0.071884	0.076793	0.06571	0.049197	0.046831	0.049644	0.0287	0.028201	0.029275	0.017481	0.016842	0.017072	0.001927	0.001846	0.001868	0.00013	0.000116	7.1e-05			46	0.061684	0.072408	0.081738	0.044589	0.05636	0.058694	0.031588	0.03781	0.040373	0.01611	0.017822	0.021863	0.009148	0.010207	0.012057	0.000989	0.001011	-0.00022	8.21e-05	3.5e-05	8.96e-05
		46.5	0.081587	0.086279	0.094895	0.072677	0.077829	0.066707	0.049772	0.047343	0.050245	0.029032	0.028393	0.029569	0.01757	0.016944	0.017251	0.001955	0.001828	0.001906	0.000156	0.000134	7.41e-05			46.5	0.062538	0.073456	0.082866	0.045294	0.057069	0.059416	0.032058	0.038246	0.040757	0.016358	0.017942	0.022257	0.009205	0.010294	0.012148	0.001021	0.000997	-0.00022	9.68e-05	3.01e-05	9.86e-05
		47	0.082789	0.087251	0.095918	0.073316	0.0788	0.067653	0.050283	0.047982	0.050769	0.029493	0.028777	0.02994	0.017839	0.017084	0.017391	0.00198	0.001887	0.0019	0.000142	0.000111	7.29e-05			47	0.06333	0.074471	0.083995	0.045851	0.057746	0.060217	0.032529	0.038716	0.041344	0.016568	0.018258	0.022449	0.009376	0.010403	0.012328	0.001025	0.001007	-0.00021	9.66e-05	3.25e-05	9.94e-05
		47.5	0.083466	0.087813	0.09758	0.07439	0.07958	0.068113	0.050858	0.048493	0.051331	0.029633	0.028943	0.030157	0.017903	0.017327	0.017545	0.001987	0.001891	0.001909	0.000168	0.000113	8.21e-05			47.5	0.064209	0.075355	0.084897	0.046371	0.058586	0.061007	0.0329	0.039152	0.041896	0.016754	0.018444	0.022776	0.009494	0.010545	0.01252	0.001041	0.001024	-0.00023	8.14e-05	-3.4e-06	9.7e-05
		48	0.08454	0.089143	0.098475	0.074799	0.080654	0.069021	0.051344	0.049056	0.051868	0.029902	0.02939	0.030439	0.01812	0.017545	0.017775	0.002019	0.001918	0.001916	0.000164	0.000138	7.67e-05			48	0.065038	0.076293	0.086251	0.047052	0.059164	0.061875	0.033333	0.039621	0.042483	0.016927	0.018673	0.023047	0.009585	0.010698	0.012644	0.001052	0.001046	-0.00022	8.53e-05	3.12e-05	9.46e-05
		48.5	0.085538	0.090293	0.099498	0.075745	0.081523	0.069928	0.052086	0.049554	0.052444	0.030324	0.029569	0.030899	0.018273	0.017762	0.017903	0.002039	0.001915	0.001965	0.000163	0.000117	9.64e-05			48.5	0.065793	0.07722	0.087153	0.047609	0.059928	0.062597	0.033729	0.040112	0.042991	0.01715	0.018935	0.023307	0.009757	0.010763	0.012779	0.001051	0.001055	-0.0002	0.000111	3.99e-05	8.32e-05
		49	0.086496	0.091316	0.100648	0.076972	0.082431	0.070593	0.052469	0.049912	0.053045	0.030503	0.029914	0.031129	0.018427	0.017903	0.018197	0.002077	0.00193	0.001924	0.000148	0.000121	8.37e-05			49	0.066573	0.078203	0.088056	0.048116	0.060714	0.063274	0.034175	0.040713	0.043419	0.017385	0.019153	0.023611	0.009856	0.010949	0.012904	0.001058	0.001052	-0.00022	8.77e-05	2.83e-05	0.000107
		49.5	0.087468	0.092211	0.101799	0.077752	0.08316	0.07136	0.052981	0.050564	0.05362	0.030822	0.030221	0.031487	0.018695	0.017967	0.018312	0.002043	0.001952	0.001966	0.000147	8.25e-05	7.13e-05			49.5	0.067476	0.079076	0.08941	0.048884	0.061434	0.064233	0.034682	0.041182	0.044209	0.01762	0.019393	0.023938	0.010017	0.010993	0.013118	0.001053	0.001071	-0.0002	9.08e-05	3.25e-05	0.000116
		50	0.088503	0.093361	0.102949	0.078327	0.084349	0.072255	0.053607	0.051025	0.054233	0.031218	0.030464	0.031807	0.018785	0.018094	0.018542	0.002091	0.001969	0.001955	0.000146	0.000109	6.75e-05			50	0.06838	0.080276	0.090425	0.049428	0.062143	0.064921	0.035066	0.04164	0.044536	0.017781	0.019611	0.024164	0.010079	0.011178	0.013242	0.001063	0.001094	-0.00022	0.000109	4.92e-05	9.31e-05
		50.5	0.089437	0.094256	0.103716	0.079133	0.085141	0.072933	0.054131	0.051587	0.054834	0.031538	0.030797	0.032088	0.019053	0.018337	0.01867	0.002127	0.001974	0.001985	0.00018	0.000116	8.83e-05			50.5	0.069209	0.08104	0.091553	0.050109	0.062907	0.065756	0.035487	0.042142	0.045089	0.018115	0.019808	0.024378	0.010252	0.011222	0.013434	0.001094	0.001115	-0.00024	9.76e-05	3.96e-05	0.000114
		51	0.090293	0.095023	0.105123	0.079964	0.085883	0.073789	0.054745	0.052124	0.05541	0.031653	0.031052	0.032395	0.019219	0.018478	0.018721	0.002146	0.002029	0.00204	0.000165	0.000105	0.000105			51	0.069915	0.082131	0.092681	0.050604	0.063617	0.066614	0.035994	0.042568	0.045608	0.018338	0.020004	0.024717	0.010301	0.011407	0.013547	0.001133	0.001115	-0.00024	0.000116	3.07e-05	8.08e-05
		51.5	0.091316	0.096302	0.106145	0.080692	0.086778	0.074403	0.055243	0.052597	0.055883	0.032037	0.031436	0.032804	0.019386	0.018644	0.018977	0.002131	0.002051	0.002006	0.000191	0.00014	9.15e-05			51.5	0.070806	0.083004	0.093584	0.051285	0.064446	0.067336	0.03639	0.043135	0.04624	0.018462	0.020266	0.02492	0.01045	0.011571	0.013671	0.001132	0.001119	-0.00024	0.000109	2.85e-05	0.000114
		52	0.092339	0.097324	0.107551	0.081881	0.087877	0.075259	0.055819	0.053134	0.056394	0.032522	0.031717	0.033085	0.019552	0.01881	0.019143	0.002143	0.002056	0.002043	0.000161	0.00013	8.57e-05			52	0.071771	0.083877	0.094938	0.051792	0.065221	0.068182	0.036799	0.043495	0.046736	0.018672	0.02043	0.025326	0.010549	0.011691	0.013829	0.001109	0.001122	-0.00021	8.37e-05	4.45e-05	0.000129
		52.5	0.093361	0.098475	0.108319	0.082827	0.088542	0.076103	0.056304	0.053735	0.056969	0.032765	0.031998	0.033251	0.019667	0.018913	0.019322	0.002215	0.002052	0.002068	0.000159	0.000143	8.19e-05			52.5	0.072477	0.08475	0.09584	0.052473	0.06593	0.068892	0.037232	0.044008	0.047187	0.018907	0.020735	0.025416	0.010673	0.011756	0.014009	0.001147	0.001171	-0.00022	0.000102	4.71e-05	0.000103
		53	0.094384	0.09937	0.109853	0.083658	0.089769	0.076768	0.056841	0.054195	0.057749	0.03288	0.032305	0.033673	0.019897	0.019271	0.019513	0.002214	0.002048	0.002098	0.000193	0.000138	0.000123			53	0.073541	0.08595	0.097194	0.053166	0.06677	0.069727	0.037566	0.044586	0.047763	0.019081	0.020932	0.025856	0.010772	0.012007	0.014167	0.001127	0.001153	-0.00023	9.84e-05	5.99e-05	0.000115
		53.5	0.095279	0.100648	0.110875	0.084464	0.090408	0.077522	0.057327	0.054732	0.058184	0.033213	0.032586	0.033954	0.019999	0.01936	0.019641	0.002218	0.002109	0.00208	0.000175	0.000143	0.000102			53.5	0.074321	0.086823	0.098096	0.053723	0.067447	0.070449	0.038036	0.044936	0.048316	0.019316	0.021237	0.026127	0.01092	0.012051	0.014336	0.001177	0.001197	-0.00022	9.7e-05	5.52e-05	0.000108
		54	0.096302	0.101415	0.11177	0.085001	0.091482	0.078404	0.058005	0.055282	0.058606	0.03366	0.03288	0.034261	0.020268	0.019424	0.019833	0.002237	0.002135	0.002178	0.000185	0.00013	0.000105			54	0.075175	0.087805	0.099225	0.054441	0.068091	0.071431	0.03847	0.045405	0.048789	0.019477	0.02139	0.026409	0.011032	0.01216	0.014505	0.001179	0.001171	-0.00022	0.000116	6.02e-05	0.000103
		54.5	0.097196	0.102566	0.112921	0.086126	0.092287	0.079299	0.058478	0.055729	0.059411	0.03366	0.033341	0.034619	0.020447	0.019705	0.020025	0.002247	0.002159	0.002244	0.000182	0.000165	0.000105			54.5	0.075905	0.088896	0.100353	0.05501	0.068876	0.072029	0.03894	0.046016	0.049432	0.019848	0.021564	0.026623	0.011118	0.012291	0.014596	0.001215	0.001198	-0.00022	0.000121	4.46e-05	0.000116
		55	0.098219	0.103716	0.114199	0.086918	0.093221	0.079964	0.05913	0.056292	0.059794	0.03412	0.033481	0.034875	0.020523	0.019846	0.020229	0.00229	0.002153	0.002187	0.000171	0.000164	0.000106			55	0.076722	0.089879	0.101819	0.055518	0.06964	0.072965	0.039423	0.04642	0.049963	0.019947	0.021815	0.026984	0.011279	0.012411	0.014776	0.001188	0.001221	-0.00022	0.000102	4.06e-05	0.000102
		55.5	0.098858	0.104611	0.11535	0.087238	0.094192	0.080756	0.059615	0.056765	0.060421	0.034517	0.033762	0.035118	0.020792	0.020038	0.02037	0.002332	0.002184	0.002154	0.000154	0.000154	0.000117			55.5	0.077626	0.090642	0.102835	0.056211	0.070426	0.073822	0.039868	0.046998	0.050493	0.020182	0.022066	0.027255	0.011341	0.012509	0.014912	0.001204	0.001222	-0.0002	0.00012	2.99e-05	0.000115
		56	0.100137	0.105506	0.1165	0.088222	0.095113	0.081523	0.060191	0.057327	0.061073	0.034772	0.034133	0.035514	0.02092	0.020165	0.020472	0.002329	0.00216	0.002238	0.000167	0.000143	9.64e-05			56	0.078455	0.091625	0.103737	0.056842	0.07095	0.074522	0.040277	0.047456	0.051034	0.020393	0.022285	0.027469	0.011539	0.012662	0.015047	0.001221	0.001238	-0.00022	0.00011	5.24e-05	0.000108
		56.5	0.10116	0.106529	0.117395	0.089424	0.096033	0.082444	0.060689	0.057877	0.06152	0.035054	0.034338	0.035718	0.021048	0.020319	0.020702	0.002322	0.002218	0.002226	0.000152	0.000133	0.000109			56.5	0.079222	0.092607	0.104865	0.057498	0.071801	0.075312	0.040809	0.047991	0.051531	0.020615	0.022503	0.027785	0.011551	0.012804	0.015149	0.001246	0.001234	-0.00022	0.000128	4.4e-05	9.58e-05
		57	0.101927	0.107168	0.11829	0.090268	0.096736	0.083134	0.061277	0.058363	0.062185	0.03536	0.034619	0.036089	0.021252	0.020485	0.020894	0.002334	0.00219	0.002265	0.000178	0.000162	9.32e-05			57	0.080336	0.093807	0.105768	0.058253	0.072695	0.076237	0.041118	0.048351	0.052264	0.020863	0.022776	0.027932	0.0117	0.012924	0.015329	0.001262	0.001266	-0.00021	0.000112	6.26e-05	0.00011
		57.5	0.102949	0.108191	0.119568	0.09092	0.097606	0.083824	0.061827	0.059002	0.062632	0.035565	0.0349	0.036422	0.021342	0.020677	0.02106	0.002355	0.002219	0.00225	0.000169	0.000156	0.000113			57.5	0.081017	0.09468	0.107009	0.058773	0.073558	0.076947	0.041601	0.048973	0.052614	0.021024	0.023027	0.028372	0.011886	0.013	0.015453	0.00126	0.001261	-0.00021	8.48e-05	5.39e-05	0.000115
		58	0.103844	0.109725	0.120719	0.091776	0.098667	0.084579	0.062415	0.059436	0.063272	0.035961	0.035233	0.036792	0.021584	0.020856	0.021239	0.002394	0.002245	0.00225	0.000192	0.000154	0.00012			58	0.08192	0.095662	0.108137	0.059441	0.074059	0.077658	0.041997	0.049508	0.05311	0.021296	0.023201	0.028654	0.011972	0.013164	0.015634	0.001267	0.001317	-0.00023	9.44e-05	4.53e-05	0.000104
		58.5	0.105123	0.110747	0.122125	0.092377	0.099344	0.085448	0.062811	0.060037	0.063911	0.036204	0.035424	0.037022	0.021776	0.020971	0.02138	0.002389	0.002276	0.002306	0.000184	0.000164	0.000117			58.5	0.082898	0.096753	0.109491	0.060122	0.074922	0.078561	0.04248	0.049966	0.053742	0.021507	0.023398	0.028835	0.012071	0.013251	0.015825	0.001284	0.001299	-0.00022	0.00012	4.48e-05	0.000119
		59	0.10589	0.111387	0.123148	0.093745	0.100316	0.086241	0.063502	0.060485	0.064499	0.036447	0.035846	0.037304	0.02193	0.021137	0.021533	0.002402	0.002287	0.002414	0.000175	0.000169	0.000123			59	0.083678	0.097626	0.110393	0.060691	0.075653	0.079305	0.043086	0.050468	0.054272	0.021692	0.023725	0.029218	0.012133	0.013448	0.015972	0.001291	0.001308	-0.00021	0.000136	6.5e-05	0.00012
		59.5	0.106784	0.112665	0.124426	0.094052	0.101441	0.086905	0.063847	0.061009	0.064819	0.036716	0.036115	0.037598	0.021994	0.021278	0.021712	0.002449	0.002314	0.002315	0.000208	0.000158	0.000116			59.5	0.08452	0.098608	0.111409	0.061261	0.07646	0.08014	0.043396	0.051079	0.054633	0.021989	0.023834	0.029353	0.012282	0.013579	0.016096	0.001325	0.001309	-0.00022	0.000134	6.03e-05	0.000118
		60	0.107679	0.113688	0.125577	0.094908	0.102221	0.087711	0.064576	0.061533	0.065419	0.037125	0.036319	0.038032	0.022224	0.021418	0.021853	0.002461	0.002319	0.002398	0.000174	0.000179	0.000118			60	0.085262	0.099809	0.112762	0.061867	0.077246	0.080952	0.043854	0.05145	0.055389	0.022187	0.024074	0.029748	0.012405	0.013677	0.016175	0.001304	0.001319	-0.0002	0.000114	6.26e-05	0.000132
										V0(x10-11M sec-1)
									[S], x10-6 M	Mean	s.d.	N																										V0(x10-11M sec-1)
									2	3.29667	0.037441	3																									[S], x10-6 M	Mean	s.d.	N
									1	2.685	0.031379	3																									2	2.74833	0.057591	3
									0.5	1.8	0.009824	3																									1	2.04333	0.042897	3
									0.2	1.0435	0.003805	3																									0.5	1.40183	0.025874	3
									0.1	0.611333	0.0023	3																									0.2	0.707667	0.016535	3
									0.01	0.065417	0.000479	3																									0.1	0.392333	0.008247	3
									0.001	0.004577	0.000238	3																									0.01	0.024017	0.003932	3
																																					0.001	0.001807	0.00031	3
