# Supplementary material for: A new family of CRISPR‐type V nucleases with C‐rich PAM recognition
Source: EMBO Rep. 2022 Oct 21;23(12):e55481. doi: 10.15252/embr.202255481 (PMC9724661; doi:10.15252/embr.202255481)
Supplement: Supplementary file 7 — Source Data for Expanded View and Appendix [file EMBR-23-e55481-s002.zip › EMBR_2283_EMBOR202255481T_SourceDataForAppendixFigures.xlsx]

## Sheet: S3
Appendix Figure S3B. Cleavage of oligoduplex DNA substrates by Asp2Cas12l and respective sgRNA deletion variants.
		DNA fraction cleaved, %
	Asp2Cas12l	mmΔ1	mmΔ2	mmΔ3	mmΔall	FL	5' -6 nt	5' -11 nt	5' -16 nt	5' -21 nt	5' -26 nt	5' -31 nt	5' -36 nt	5' -41 nt	5' -46 nt
	Rep1	0	75.0983	66.6806	5.65636	82.5425	83.2131	88.8031	18.714	10.0571	18.267	3.40791	2.76447	0	0
	Rep2	6.66427	83.1992	78.7698	3.60612	81.2632	70.8163	67.4906	7.28472	4.21899	7.4463	2.44875	4.07855	0	0
Appendix Figure S3C.		Effect of sgRNA spacer length on Cas12l linear dsDNA cleavage.
	Asp2Cas12l	Fraction cleaved, %
		W5			W6			R2
	Spacer length, nt	Mean	s.d.	N	Mean	s.d.	N	Mean	s.d.	N
	18	2.33667	0.78831	3	8.31333	3.42468	3	23.4533	8.3	3
	20	31.7417	25.4465	3	57.7239	36.6212	3	28.0432	21.0649	3
	22	0	0	3	64.4467	22.6866	3	11.1867	1.64962	3
	24	0	0	3	68.36	17.9671	3	6.065	1.27986	3
	Asp3Cas12l	Fraction cleaved, %
		W6			R2			R4
	Spacer length, nt	Rep1	Rep2	Rep3	Rep1	Rep2	Rep3	Rep1	Rep2	Rep3
	18	21.2	31.4	30.2	8.7	12.4	10.4	6.3	8.2	9.6
	20	58.8	63	57.9	15.1	10.3	14.8	10	8	10.4
	22	28.5	54.8	51.2	8.7	8.3	10.7	5.5	4	8.9
	24	22.9	33.1	34.1	5.1	8	7.2	8.8	7.2	10.6

## Sheet: S5
		Appendix Figure. S5	Electrophoretic mobility shift assays of catalytically inactive AspCas12l-sgRNA complexes
			Substrate bound, nM
			dAsp2Cas12l			dAsp3Cas12l
		[E], nM	Rep1	Rep2	Rep3	Rep1
		200	1.68169	2	1.85613	2
		100	1.41868	1.77544	1.1553	1.40535
		50	1.2247	1.16734	0.675385	1.20191
		20	0.8476	0.606191	0.366296	0.799997
		10	0.597929	0.205057	0.158019	0.477371
		5	0.231113	0	0.0686655	0.478456
		2	0.144784	0	0.0730706	0.0012
		0	0	0	0	0

## Sheet: S6
Appendix Figure S6. Cleavage of linear dsDNA substrates by Asp2Cas12l and Asp3Cas12l in the presence of different divalent metal ions
	Asp2Cas12l	DNA fraction cleaved, %
		Mg2+			Mn2+			Ni2+			Co2+			Cu2+			Ca2+
	t, min	Rep1	Rep2	Rep3	Rep1	Rep2	Rep3	Rep1	Rep2	Rep3	Rep1	Rep2	Rep3	Rep1	Rep2	Rep3	Rep1	Rep2	Rep3
	0	0	0	0	0	0	0	0	0	0	0	0	0	0	0	0	0	0	0
	1	5.49516	3.10916	2.76904	0	0	0	0	0	0	0	0	0	0	0	0	0	0	0
	5	33.6967	30.5347	29.1394	0	0.769905	0	0	0	0	0	0	0	0	0	0	0	0	0
	10	54.5155	41.7127	46.2628	0	1.7799	0	0	0	0	0	0	0	0	0	0	0	0	0
	30	57.8536	73.0203	71.9817	0	1.44656	0	0	0	0	0	0	0	0	0	0	0	0	0
	Asp3Cas12l	DNA fraction cleaved, %
		Mg2+			Mn2+			Ni2+			Co2+			Cu2+			Ca2+
	t, min	Rep1	Rep2	Rep3	Rep1	Rep2	Rep3	Rep1	Rep2	Rep3	Rep1	Rep2	Rep3	Rep1	Rep2	Rep3	Rep1	Rep2	Rep3
	0	0	0	0	0	0	0	0	0	0	0	0	0	0	0	0	0	0	0
	1	0	1.64182	1.8197	0	0	0	0	0	0	0	0	0	0	0	0	0	0	0
	5	11.5594	23.2077	12.3883	0	0	0	0	0	0	0	0	0	0	0	0	0	0	0
	10	24.1097	37.5918	29.1647	0	0	0	0	0	0	0	0	0	0	0	0	0	0	0
	30	54.9635	61.1105	48.6339	0	0	0	0	0	0	0	0	0	0	0	0	0	0	0

## Sheet: S8
	Appendix Figure S8. Asp2Cas12l and Asp3Cas12l target and non-target DNA strand cleavage at elevated temperature
							Asp2Cas12l R1 47C							Asp3Cas12l R1 47C
					Fraction cleaved, %								Fraction cleaved, %
					NTS			TS					NTS			TS
				t, min	Mean	s.d.	N	Mean	s.d.	N		t, min	Mean	s.d.	N	Mean	s.d.	N
				0	0	0	3	0	0	3		0	0	0	3	0	0	3
				0.5	11.3867	5.56539	3	15.8133	4.9445	3		0.5	15.904	5.79216	3	17.0886	3.41029	3
				1	20.0243	9.95743	3	18.7931	11.6288	3		1	28.2594	6.26137	3	29.7964	9.14138	3
				5	57.4688	9.64845	3	56.2636	10.7621	3		5	74.3211	8.10642	3	79.4179	6.7661	3
				15	76.0913	14.5647	3	78.4519	13.9311	3		15	84.2569	8.62329	3	87.9629	0.584322	3
				30	86.4864	10.2903	3	85.9259	10.4407	3		30	93.664	6.36048	3	98.2662	3.00299	3
							Asp2Cas12l W1 47C							Asp3Cas12l W1 47C
					Fraction cleaved, %								Fraction cleaved, %
					NTS			TS					NTS			TS
				t, min	Mean	s.d.	N	Mean	s.d.	N		t, min	Mean	s.d.	N	Mean	s.d.	N
				0	0	0	3	0	0	3		0	0	0	3	0	0	3
				0.5	0	0	3	0	0	3		0.5	0.54491	0.478821	3	0	0	3
				1	0	0	3	0	0	3		1	3.50473	0.940549	3	0	0	3
				5	2.88388	0.199972	3	0	0	3		5	22.8186	11.8365	3	27.2462	8.54681	3
				15	4.46673	0.397386	3	1.3845	1.95797	3		15	53.4759	3.78152	3	45.8942	6.31953	3
				30	8.43492	1.92054	3	5.1785	7.3235	3		30	82.1517	8.35974	3	76.4389	17.1318	3

## Sheet: S9A
	Appendix Figure S9A		Asp2Cas12l collateral nuclease activity with various ssDNA probes
			RFU
			CAGTCAGTCAGTCAGTCAGTCAGTC			TTATT			TTATTATT			TAGCATGTCA			CCAAGGTTCCAAGGTTCCAAGGTTC			CAGTCAGTCAGTCAGTCAGTCAGTCCAGTCAGTCA			TTTTTTTT			AAAAAAAA			CCCCCCCC			GGGGGGGG
		t, min	Rep1	Rep2	Rep3	Rep1	Rep2	Rep3	Rep1	Rep2	Rep3	Rep1	Rep2	Rep3	Rep1	Rep2	Rep3	Rep1	Rep2	Rep3	Rep1	Rep2	Rep3	Rep1	Rep2	Rep3	Rep1	Rep2	Rep3	Rep1	Rep2	Rep3
		0	-217	-165	141	192	174	387	590	562	766	402	530	625	-239	-33	183	-664	-144	2300	407	759	612	163	312	377	356	741	1442	5	8	8
		0.5	220	318	584	254	363	505	770	945	1090	603	856	837	46	235	381	-345	159	2171	677	1096	894	282	524	474	868	1116	1953	0	2	38
		1	500	645	857	407	490	668	1038	1353	1371	821	1178	1122	91	383	523	-80	282	2479	935	1342	1107	355	642	532	1275	1492	2493	9	-4	33
		1.5	806	1046	1285	585	708	879	1367	1697	1711	1127	1557	1472	237	505	601	-95	557	2707	1132	1713	1355	448	746	657	1884	2067	2980	10	-2	9
		2	978	1343	1419	766	896	1078	1764	2032	2115	1351	1846	1771	378	734	783	255	853	2864	1398	1963	1646	560	848	740	2436	2626	3467	30	1	20
		2.5	1228	1574	1504	921	1027	1256	2085	2378	2525	1676	2123	2081	539	896	876	471	1191	3031	1744	2238	1965	692	1038	795	3052	3246	4064	22	-10	17
		3	1561	1955	1656	1082	1185	1420	2450	2827	2874	1888	2495	2433	645	1035	996	594	1288	3176	2074	2654	2264	734	1145	1014	3578	3836	4639	11	16	17
		3.5	1755	2087	1844	1276	1358	1610	2811	3108	3268	2198	2738	2729	841	1247	1108	807	1451	3328	2391	2884	2675	916	1290	1063	4240	4635	5139	33	21	20
		4	1986	2247	1973	1430	1532	1899	3180	3457	3741	2487	2994	3076	997	1388	1255	1067	1711	3510	2758	3225	2917	1096	1417	1238	4802	5127	5718	36	5	18
		4.5	2273	2493	2182	1668	1661	2175	3663	4026	4304	2830	3363	3355	1142	1527	1389	1180	1781	3577	3119	3668	3305	1310	1583	1341	5409	5612	6210	16	16	5
		5	2524	2716	2454	1883	1931	2337	4065	4206	4721	2985	3614	3738	1303	1729	1506	1334	1946	3834	3567	3914	3677	1453	1787	1632	5899	6166	6636	7	-2	22
		5.5	2610	2847	2568	2014	2077	2632	4509	4687	5177	3327	3910	3980	1485	1820	1671	1435	2125	4024	3917	4378	4135	1681	1950	1716	6437	6707	7195	25	8	28
		6	2796	3111	2868	2236	2210	2833	4953	5128	5576	3691	4197	4302	1589	1944	1752	1602	2212	4079	4263	4704	4486	1885	2136	1906	6886	7117	7770	8	21	10
		6.5	3002	3219	3031	2396	2478	3119	5365	5530	6089	3924	4377	4573	1735	2100	2018	1739	2273	4215	4725	5058	5022	2030	2212	2114	7290	7568	8209	8	12	16
		7	3181	3406	3303	2565	2612	3444	5824	6020	6485	4241	4676	4866	2008	2287	2147	2011	2418	4294	5040	5525	5293	2206	2445	2257	7848	8038	8581	-3	0	8
		7.5	3451	3609	3478	2852	2905	3601	6291	6383	6939	4595	4871	5100	2108	2398	2246	2131	2672	4562	5460	5882	5795	2285	2590	2419	8195	8522	9064	18	16	9
		8	3603	3810	3790	2973	3036	3903	6658	6798	7530	4795	5126	5356	2301	2538	2474	2299	2644	4729	5893	6190	6199	2557	2789	2605	8570	8935	9510	15	23	38
		8.5	3749	3872	3817	3147	3182	4115	7035	7146	8064	4972	5326	5641	2424	2673	2571	2572	2899	4825	6346	6554	6676	2686	2954	2782	8846	9236	9790	28	21	21
		9	3913	3969	3951	3392	3452	4317	7449	7633	8505	5242	5467	5947	2600	2800	2767	2578	2928	4921	6679	7060	6927	2796	3148	3032	9376	9647	9990	15	1	22
		9.5	4065	4185	4041	3588	3583	4694	7852	8060	8964	5355	5663	6075	2715	2909	2933	2666	3053	5113	7114	7305	7315	3002	3275	3191	9693	9820	10380	18	21	15
		10	4210	4361	4304	3746	3746	4922	8247	8270	9389	5501	5863	6195	2800	3012	3075	2839	3251	5186	7492	7772	7901	3159	3425	3323	10009	10245	10493	9	19	21
		10.5	4480	4570	4388	3916	3969	5156	8685	8719	9773	5685	6013	6376	3030	3230	3280	3062	3303	5334	7900	8138	8225	3315	3677	3506	10382	10387	10913	14	18	32
		11	4602	4691	4495	4084	4116	5230	8853	9036	10219	5780	6222	6509	3164	3385	3405	3086	3350	5459	8213	8418	8426	3486	3817	3735	10639	10711	11106	8	13	32
		11.5	4779	4839	4797	4220	4285	5597	9252	9332	10496	5889	6282	6616	3470	3518	3555	3165	3581	5586	8585	8765	8834	3684	4025	3883	10858	10888	11218	30	26	36
		12	4845	5016	4917	4527	4515	5863	9445	9721	10983	5986	6367	6532	3528	3720	3667	3323	3552	5624	8892	9051	9142	3845	4231	4091	11071	11175	11602	13	19	24
		12.5	5101	5117	5035	4533	4598	6010	9754	10030	11172	6068	6507	6785	3627	3811	3799	3345	3681	5752	9337	9405	9403	3956	4405	4274	11279	11331	11522	12	18	35
		13	5253	5320	5199	4770	4798	6234	9939	10155	11371	6142	6606	6920	3749	3961	4022	3518	3718	5920	9573	9680	9679	4173	4493	4447	11441	11529	11732	17	12	31
		13.5	5330	5243	5271	4998	4888	6392	10150	10254	11653	6277	6588	7050	3968	4045	4154	3528	3784	5881	9962	10038	9947	4317	4657	4622	11629	11650	11856	12	10	34
		14	5584	5427	5542	5046	5196	6702	10267	10417	11833	6353	6660	7011	4054	4275	4242	3609	3915	5991	10138	10167	10139	4449	4801	4770	11946	11869	11921	21	27	52
		14.5	5731	5651	5706	5189	5256	6800	10449	10635	11865	6401	6799	6975	4254	4409	4398	3805	4074	6076	10370	10442	10535	4608	5006	4893	12081	11979	11992	21	14	19
		15	5788	5679	5760	5345	5418	6935	10615	10787	11894	6509	6854	7088	4252	4416	4577	3835	4120	6093	10671	10669	10525	4814	5148	5061	12160	12145	12091	13	21	37
		15.5	5907	5706	5877	5534	5568	7238	10635	10933	12063	6389	6871	7126	4435	4560	4746	3934	4126	6314	10972	10802	10840	4986	5289	5271	12197	12148	12267	15	24	49
		16	5986	5866	5933	5523	5697	7280	10785	11045	12027	6582	7021	7101	4639	4722	4916	3955	4197	6381	11092	10971	10875	5091	5447	5474	12366	12263	12254	42	31	32
		16.5	6070	6060	5894	5839	5888	7527	10938	11144	12387	6600	6973	7070	4767	4918	4860	3970	4290	6472	11335	11211	10925	5268	5596	5606	12340	12321	12325	31	26	17
		17	6103	6005	5978	5961	5899	7578	10846	11271	12243	6582	7064	7159	4799	4925	5161	4151	4293	6481	11465	11230	11040	5302	5815	5663	12479	12390	12470	42	30	41
		17.5	6283	6034	6241	6038	6056	7874	10953	11185	12263	6683	6903	7251	5070	5169	5206	4224	4330	6653	11550	11430	11251	5525	5864	5858	12684	12487	12412	28	27	38
		18	6417	6206	6217	6146	6219	7935	11022	11306	12403	6665	7023	7149	5081	5355	5335	4287	4507	6662	11818	11497	11109	5685	5983	5926	12620	12527	12582	14	24	39
		18.5	6561	6332	6344	6297	6216	8080	11171	11499	12387	6539	7043	7215	5250	5361	5445	4206	4404	6760	11956	11560	11301	5947	6127	6052	12787	12580	12626	26	26	55
		19	6524	6235	6339	6517	6456	8277	11054	11436	12342	6609	6929	7247	5314	5484	5657	4397	4498	6837	12014	11517	11281	5995	6327	6296	12887	12725	12549	21	45	41
		19.5	6516	6345	6555	6507	6612	8310	11177	11345	12446	6689	6960	7160	5491	5612	5603	4401	4517	7010	12039	11816	11312	6030	6453	6309	12806	12893	12574	19	23	39
		20	6495	6390	6738	6655	6736	8441	11153	11402	12404	6785	6990	7240	5575	5664	5810	4425	4605	6896	12247	11825	11378	6322	6571	6627	12980	12872	12512	18	21	35
		20.5	6791	6539	6708	6814	6791	8604	11084	11454	12338	6740	7015	7156	5647	5737	5905	4473	4520	6946	12291	11759	11350	6394	6700	6673	12922	12827	12645	23	26	56
		21	6755	6541	6630	6827	6827	8591	11151	11462	12401	6854	6996	7281	5800	5937	6126	4593	4628	6964	12195	11924	11418	6414	6799	6716	13124	12872	12820	37	23	38
		21.5	6716	6416	6736	7059	7038	8749	10998	11505	12238	6741	7110	7221	6075	6057	6096	4557	4727	7043	12311	11823	11357	6736	6960	6853	13106	12811	12779	49	30	57
		22	6909	6674	6749	7026	7068	9039	11039	11380	12296	6733	7031	7355	6124	6175	6242	4675	4661	7159	12399	11906	11395	6735	7059	7038	13076	12845	12749	41	30	52
		22.5	6812	6607	6876	7284	7202	8926	11003	11368	12379	6688	7002	7270	6188	6306	6294	4718	4807	7309	12316	11900	11378	6737	7144	7001	13161	12980	12794	30	26	63
		23	6982	6780	6824	7234	7238	9178	11073	11362	12223	6742	7079	7269	6289	6343	6442	4661	4751	7251	12284	11931	11384	6925	7213	7106	13160	13168	12828	40	44	24
		23.5	7098	6807	6931	7399	7429	9167	11096	11453	12204	6835	7133	7226	6260	6372	6590	4768	4885	7301	12465	11875	11403	7053	7364	7224	13274	12944	12796	39	22	31
		24	7017	6915	6903	7370	7467	9305	11103	11444	12234	6804	6956	7173	6414	6492	6691	4835	4798	7294	12358	11976	11326	7114	7478	7365	13325	12953	12878	43	51	49
		24.5	6996	6790	6996	7417	7515	9292	11145	11383	12388	6756	7081	7293	6580	6548	6649	4743	4809	7358	12531	12005	11444	7275	7636	7372	13319	13092	12911	17	42	33
		25	7084	6793	7065	7635	7707	9614	11068	11458	12332	6827	7001	7218	6648	6683	6890	4764	4915	7330	12477	11935	11347	7422	7602	7526	13316	13145	12913	49	58	53
		25.5	7143	6887	6963	7743	7728	9605	11031	11512	12291	6693	7044	7305	6775	6707	7028	4811	4944	7500	12301	11975	11388	7477	7788	7636	13337	13122	12782	24	35	40
		26	7251	7035	6847	7679	7785	9669	11102	11414	12301	6839	7094	7294	6781	6881	7064	4916	4918	7446	12392	11912	11412	7567	7836	7704	13323	13167	13012	31	26	47
		26.5	7245	7102	6989	7838	7915	9849	11234	11548	12350	6754	7062	7371	6909	6821	7153	4998	4899	7461	12359	11929	11324	7618	7966	7871	13352	13105	12841	30	33	50
		27	7173	6959	6876	7984	8039	9902	11183	11480	12222	6807	6998	7326	6988	6969	7070	5014	4956	7461	12298	11922	11412	7755	8056	7866	13204	13142	13000	34	41	42
		27.5	7202	6881	7108	8016	8041	9835	11156	11549	12311	6762	7062	7182	7128	7045	7275	4892	5011	7525	12306	11848	11434	7748	8121	7940	13365	13092	12923	35	52	35
		28	7279	7167	7204	8012	8114	9992	11046	11345	12237	6769	7046	7228	7269	7080	7298	5023	5011	7699	12441	11820	11475	8065	8196	7946	13306	13296	12886	27	15	37
		28.5	7175	7101	7330	8056	8154	10053	11020	11414	12335	6783	7090	7252	7300	7191	7333	5054	4989	7542	12403	11835	11442	7941	8386	8061	13649	13140	13019	32	35	47
		29	7201	7054	7227	8186	8194	10138	11092	11292	12300	6811	7014	7286	7483	7370	7598	4996	4978	7445	12327	11992	11556	8064	8399	8199	13487	13369	12805	26	26	44
		29.5	7279	7060	7307	8190	8336	10133	11065	11438	12132	6636	6864	7302	7499	7322	7613	5158	5072	7637	12345	11861	11384	8102	8436	8166	13435	13109	12860	49	40	67

## Sheet: S9B
Appendix Figure S9B		Asp2Cas12l collateral nuclease activity with various ssRNA probes
	RFU
	5'-UUUUU-3'			5'-CUACU-3'			RNAse Alert			5'-CCCCCCCC-3'
t, min	Rep1	Rep2	Rep3	Rep1	Rep2	Rep3	Rep1	Rep2	Rep3	Rep1	Rep2	Rep3
0	-0.574	-0.488	-0.523	1.164	0.92	0.574	0.2646	0.1601	-0.0699	0.426	0.864	0.963
0.5	-0.345	-0.185	-0.253	1.807	1.713	1.373	0.4052	0.3008	0.1714	1.106	1.438	1.644
1	-0.153	-0.036	-0.093	2.589	2.665	2.214	0.5588	0.4362	0.3084	2.071	2.216	2.913
1.5	0.004	0.117	0.08	3.26	3.508	2.95	0.6772	0.5507	0.4645	3.1	3.429	4.657
2	0.115	0.214	0.2	3.922	4.248	3.58	0.8188	0.6828	0.6138	3.92	4.29	5.749
2.5	0.176	0.284	0.271	4.595	5.014	4.231	0.9795	0.8205	0.7665	4.738	5.029	6.669
3	0.231	0.329	0.341	5.243	5.772	4.909	1.1486	0.9706	0.9276	5.613	6.018	7.791
3.5	0.317	0.422	0.428	5.889	6.501	5.552	1.3162	1.1192	1.1112	6.778	7.184	9.282
4	0.393	0.499	0.517	6.587	7.284	6.25	1.501	1.276	1.289	7.816	8.143	10.493
4.5	0.467	0.568	0.591	7.291	8.091	6.958	1.6811	1.4561	1.4731	8.827	9.107	11.727
5	0.525	0.636	0.656	8.027	8.887	7.667	1.8989	1.6429	1.6769	9.839	10.119	13.019
5.5	0.603	0.721	0.745	8.71	9.66	8.37	2.1075	1.8285	1.8865	10.78	11.05	14.29
6	0.677	0.804	0.839	9.464	10.454	9.094	2.3338	2.0298	2.1188	11.792	12.032	15.612
6.5	0.748	0.885	0.909	10.213	11.293	9.833	2.5672	2.2512	2.3352	12.824	13.044	16.934
7	0.822	0.96	0.99	10.969	12.119	10.589	2.825	2.466	2.579	13.872	14.072	18.252
7.5	0.901	1.041	1.077	11.681	12.911	11.311	3.0602	2.6922	2.8142	14.857	15.087	19.557
8	0.993	1.135	1.174	12.464	13.734	12.044	3.3278	2.9418	3.0678	15.859	16.079	20.819
8.5	1.071	1.212	1.253	13.221	14.571	12.801	3.621	3.188	3.339	16.898	17.128	22.138
9	1.135	1.272	1.33	13.947	15.377	13.527	3.9076	3.4446	3.6096	17.916	18.136	23.366
9.5	1.209	1.372	1.427	14.684	16.154	14.244	4.1892	3.7112	3.8732	18.896	19.126	24.576
10	1.28	1.444	1.508	15.428	16.958	14.968	4.5231	3.9911	4.1841	19.868	20.108	25.808
10.5	1.372	1.533	1.599	16.152	17.742	15.682	4.8251	4.2861	4.4691	20.86	21.12	27.01
11	1.433	1.586	1.674	16.866	18.506	16.386	5.1745	4.5675	4.7885	21.835	22.075	28.085
11.5	1.51	1.676	1.762	17.533	19.243	17.063	5.4996	4.8676	5.0866	22.773	23.013	29.203
12	1.585	1.763	1.852	18.256	19.926	17.726	5.8496	5.1656	5.4276	23.716	23.956	30.206
12.5	1.647	1.828	1.915	18.906	20.636	18.396	6.1784	5.5054	5.7394	24.585	24.855	31.195
13	1.724	1.895	2.005	19.569	21.319	19.029	6.5571	5.8161	6.0841	25.426	25.726	32.126
13.5	1.8	1.98	2.095	20.164	21.974	19.634	6.9044	6.1414	6.4494	26.263	26.563	32.993
14	1.862	2.056	2.168	20.797	22.617	20.267	7.2745	6.4855	6.8145	27.059	27.379	33.829
14.5	1.933	2.133	2.255	21.364	23.214	20.864	7.6283	6.8293	7.1393	27.851	28.201	34.551
15	2.004	2.192	2.331	21.984	23.834	21.404	8.0545	7.1565	7.4845	28.595	28.985	35.275
15.5	2.076	2.279	2.408	22.502	24.362	21.932	8.4288	7.5038	7.8598	29.333	29.703	35.943
16	2.146	2.339	2.492	23.063	24.943	22.483	8.8215	7.8505	8.3265	29.982	30.402	36.572
16.5	2.215	2.436	2.574	23.562	25.432	22.972	9.179	8.221	8.57	30.637	31.097	37.127
17	2.271	2.492	2.647	24.065	25.945	23.485	9.6072	8.5532	8.9032	31.243	31.703	37.623
17.5	2.342	2.562	2.721	24.528	26.438	23.928	10.0104	8.9144	9.3224	31.827	32.347	38.077
18	2.406	2.628	2.79	25.035	26.885	24.435	10.3464	9.3104	9.6964	32.365	32.945	38.495
18.5	2.465	2.694	2.877	25.495	27.365	24.835	10.8075	9.6675	10.0375	32.861	33.451	38.871
19	2.517	2.756	2.939	25.911	27.741	25.251	11.2192	10.0292	10.4092	33.318	33.938	39.208
19.5	2.592	2.829	3.014	26.316	28.166	25.666	11.5751	10.3951	10.7851	33.804	34.454	39.534
20	2.648	2.876	3.083	26.73	28.53	26.04	11.9997	10.7797	11.1797	34.216	34.916	39.816
20.5	2.716	2.952	3.16	27.128	28.948	26.418	12.3871	11.1571	11.4971	34.643	35.343	40.073
21	2.769	3.025	3.222	27.52	29.28	26.8	12.8338	11.5138	11.8438	34.977	35.727	40.267
21.5	2.846	3.09	3.304	27.81	29.57	27.15	13.2062	11.8862	12.2262	35.369	36.089	40.479
22	2.892	3.155	3.359	28.183	29.923	27.473	13.5958	12.2558	12.6558	35.692	36.452	40.682
22.5	2.96	3.206	3.435	28.518	30.238	27.778	14.0153	12.6353	12.9253	35.948	36.778	40.858
23	3.017	3.266	3.497	28.818	30.508	28.088	14.4451	12.9951	13.3051	36.215	37.075	40.965
23.5	3.059	3.325	3.56	29.11	30.79	28.38	14.8048	13.3748	13.6548	36.464	37.354	41.084
24	3.126	3.385	3.63	29.419	31.059	28.649	15.197	13.747	14.097	36.726	37.616	41.236
24.5	3.177	3.451	3.693	29.727	31.317	28.927	15.5946	14.1146	14.4046	36.957	37.877	41.347
25	3.234	3.496	3.757	29.983	31.573	29.183	16.0341	14.4641	14.7141	37.112	38.112	41.432
25.5	3.285	3.558	3.827	30.212	31.762	29.402	16.407	14.807	15.027	37.291	38.301	41.501
26	3.344	3.621	3.882	30.527	32.037	29.677	16.782	15.192	15.462	37.473	38.503	41.583
26.5	3.385	3.684	3.949	30.722	32.192	29.912	17.1633	15.5633	15.7833	37.627	38.647	41.647
27	3.451	3.747	4.01	30.979	32.439	30.109	17.58	15.94	16.06	37.769	38.789	41.709
27.5	3.504	3.792	4.076	31.18	32.58	30.34	17.9531	16.2431	16.3931	37.898	38.968	41.768
28	3.555	3.85	4.132	31.41	32.78	30.54	18.2902	16.6302	16.8102	38.037	39.127	41.827
28.5	3.602	3.9	4.194	31.618	32.968	30.728	18.6912	16.9712	17.0812	38.162	39.252	41.862
29	3.65	3.949	4.244	31.814	33.144	30.914	19.0701	17.3401	17.4501	38.164	39.314	41.864
29.5	3.487	3.778	4.076	31.993	33.263	31.093	19.3736	17.6836	17.6236	38.298	39.478	41.928
30	3.754	4.062	4.36	32.171	33.441	31.241	19.7881	18.0181	18.1281	38.42	39.61	41.95
30.5	3.575	3.897	4.196	32.361	33.541	31.431	20.1098	18.3598	18.4298	38.49	39.63	41.97
31	3.855	4.165	4.471	32.517	33.707	31.567	20.5207	18.7007	18.5707	38.558	39.718	41.958
31.5	3.669	3.981	4.312	32.65	33.84	31.72	20.8106	19.0206	19.0406	38.619	39.799	41.979
32	3.721	4.048	4.362	32.861	33.981	31.871	21.1785	19.3485	19.1885	38.669	39.889	42.009
32.5	3.771	4.095	4.43	33.014	34.104	31.964	21.52	19.7	19.59	38.76	39.96	42.05
33	3.826	4.134	4.47	33.149	34.199	32.139	21.8884	19.9884	19.7184	38.755	40.005	42.015
33.5	3.859	4.186	4.52	33.243	34.273	32.263	22.2084	20.2984	19.9584	38.829	40.049	42.019
34	3.907	4.241	4.583	33.424	34.384	32.384	22.5096	20.6496	20.4696	38.836	40.106	42.066
34.5	3.952	4.282	4.644	33.575	34.495	32.535	22.849	20.969	20.659	38.849	40.159	42.029
35	4.01	4.334	4.708	33.696	34.606	32.656	23.1866	21.2766	20.7866	38.905	40.175	42.065
35.5	4.047	4.393	4.741	33.814	34.674	32.724	23.4977	21.5377	21.0677	38.962	40.222	42.052
36	4.084	4.421	4.803	33.927	34.747	32.837	23.8273	21.8773	21.5073	38.979	40.279	42.069
36.5	4.121	4.487	4.853	34.042	34.822	32.972	24.1274	22.1674	21.7874	38.97	40.29	42.03
37	4.179	4.53	4.901	34.165	34.915	33.055	24.4169	22.4969	21.8669	38.99	40.3	42.03
37.5	4.219	4.573	4.963	34.216	34.966	33.126	24.7131	22.7631	22.1331	38.976	40.346	42.066
38	4.267	4.609	5.002	34.368	35.068	33.238	25.0169	23.0469	22.4769	39.003	40.383	42.063
38.5	4.298	4.664	5.062	34.485	35.135	33.335	25.2891	23.3291	22.7391	39.028	40.368	42.048
39	4.342	4.709	5.103	34.574	35.204	33.404	25.568	23.638	22.088	39.038	40.398	41.968
39.5	4.384	4.743	5.148	34.622	35.202	33.482	25.8373	23.8773	23.1473	39.039	40.399	41.999
40	4.434	4.812	5.215	34.743	35.313	33.573	26.1358	24.1558	23.4258	39.043	40.433	41.973
40.5	4.467	4.843	5.248	34.828	35.368	33.658	26.4161	24.4261	23.6461	39.07	40.44	42.01
41	4.524	4.897	5.301	34.932	35.412	33.712	26.6862	24.6962	23.7962	39.06	40.42	41.96
41.5	4.566	4.924	5.35	34.953	35.443	33.763	26.9154	24.9254	23.9354	39.078	40.438	41.998
42	4.608	4.99	5.404	35.063	35.543	33.873	27.2042	25.2142	24.3642	39.052	40.432	41.962
42.5	4.64	5.03	5.445	35.155	35.565	33.915	27.4332	25.4732	24.4832	39.071	40.481	41.971
43	4.685	5.073	5.491	35.211	35.601	33.971	27.7343	25.7443	24.6443	39.076	40.486	41.936
43.5	4.933	5.329	5.75	35.255	35.645	34.045	27.9449	25.9249	24.6749	39.048	40.438	41.938
44	4.978	5.354	5.791	35.349	35.679	34.119	28.1817	26.2217	25.1217	39.033	40.483	41.903
44.5	4.804	5.193	5.63	35.415	35.705	34.185	28.4135	26.4735	25.2735	39.059	40.489	41.889
45	5.071	5.461	5.894	35.506	35.766	34.236	28.6735	26.7035	25.3335	39.049	40.479	41.909
45.5	5.09	5.494	5.93	35.516	35.756	34.236	28.8814	26.8914	25.5514	39.081	40.501	41.851
46	5.139	5.546	5.988	35.61	35.82	34.32	29.1338	27.1538	25.8538	39.036	40.476	41.846
46.5	4.974	5.364	5.81	35.692	35.822	34.372	29.3413	27.3913	26.1013	39.006	40.436	41.836
47	5.206	5.605	6.074	35.724	35.864	34.394	29.5753	27.6253	26.1953	38.989	40.459	41.829
47.5	5.243	5.642	6.114	35.736	35.906	34.456	29.791	27.811	26.201	38.974	40.434	41.794
48	5.273	5.694	6.152	35.849	35.949	34.499	29.9918	28.0518	26.6318	39.004	40.454	41.784
48.5	5.339	5.734	6.217	35.882	35.952	34.552	30.1828	28.2828	26.9028	38.973	40.463	41.803
49	5.368	5.785	6.252	35.909	35.979	34.539	30.4212	28.4712	26.8412	38.926	40.456	41.776
49.5	5.401	5.816	6.297	35.96	35.97	34.59	30.6022	28.6422	26.8522	38.952	40.442	41.772
50	5.433	5.859	6.338	36.011	36.031	34.681	30.7937	28.8937	27.3737	38.954	40.474	41.724
50.5	5.475	5.896	6.374	36.085	36.015	34.675	30.9818	29.1018	27.4218	38.898	40.428	41.708
51	5.512	5.951	6.422	36.101	36.011	34.681	31.187	29.287	27.287	38.882	40.412	41.692
51.5	5.546	5.968	6.458	36.124	36.064	34.774	31.379	29.449	27.429	38.893	40.413	41.713
52	5.584	6.008	6.509	36.192	36.072	34.782	31.5406	29.6706	27.8706	38.89	40.45	41.68
52.5	5.62	6.047	6.545	36.221	36.061	34.801	31.7072	29.8772	27.9472	38.863	40.403	41.643
53	5.666	6.116	6.593	36.269	36.109	34.819	31.916	30.046	28.076	38.841	40.381	41.631
53.5	5.685	6.13	6.642	36.291	36.141	34.861	32.0791	30.1891	27.9891	38.817	40.377	41.607
54	5.727	6.178	6.671	36.29	36.14	34.9	32.2298	30.3998	28.4598	38.806	40.346	41.566
54.5	5.773	6.206	6.73	36.373	36.123	34.903	32.3891	30.5791	28.5791	38.8	40.37	41.57
55	5.795	6.241	6.771	36.422	36.152	34.932	32.5798	30.7398	28.6098	38.806	40.366	41.556
55.5	5.827	6.295	6.807	36.406	36.166	34.956	32.7686	30.8786	28.6186	38.76	40.35	41.52
56	5.875	6.324	6.843	36.449	36.159	34.979	32.8775	31.0975	29.0475	38.749	40.339	41.499
56.5	5.909	6.347	6.889	36.476	36.196	34.986	33.0471	31.2671	29.0971	38.726	40.336	41.496
57	5.742	6.193	6.725	36.512	36.172	35.022	33.2129	31.4029	29.2429	38.72	40.33	41.47
57.5	5.973	6.436	6.967	36.517	36.187	35.037	33.3258	31.5558	29.1658	38.727	40.327	41.477
58	6.02	6.481	7.016	36.548	36.178	35.048	33.4754	31.7654	29.4454	38.665	40.285	41.425
58.5	6.051	6.495	7.057	36.572	36.192	35.052	33.6139	31.8839	29.5539	38.676	40.286	41.446
59	6.1	6.558	7.099	36.625	36.255	35.095	33.7667	32.0367	29.5967	38.659	40.279	41.399
59.5	6.108	6.579	7.121	36.608	36.188	35.058	33.878	32.178	29.508	38.646	40.226	41.366
60	6.154	6.623	7.174	36.68	36.19	35.13	34.0162	32.3462	29.8762	38.638	40.258	41.368

## Sheet: S10
Appendix Figure S10. Standard curves for reporter fluorescence as a function of substrate concentration
	RFU
	cleaved			uncleaved
[S], uM	Rep1	Rep2	Rep3	Rep1	Rep2	Rep3
2	162.9	162.2	157.4	2.71	2.826	2.856
1	83.17	90.39	86.75	1.57	1.55	1.607
0.5	44.33	44.54	44.25	0.86	0.837	0.901
0.2	17.81	18.6	17.66	0.41	0.388	0.423
0.1	9.14	9.305	8.998	0.25	0.218	0.247
0.01	0.75	0.843	0.921	0.08	0.061	0.0701
0.001	0.08	0.102	0.127	0.06	0.046	0.04852
0	0	0	0	0	0	0

## Sheet: S11
Appendix Figure S11. Michaelis-Menten analysis of LbCas12a collateral ssDNA cleavage activity
			Cleaved substrate, µM
			2 µM initial substrate			1 µM initial substrate			0.5 µM initial substrate			0.2 µM initial substrate			0.1 µM initial substrate			0.05 µM initial substrate			0.01 µM initial substrate			0.001 µM initial substrate
		t, min	Rep1	Rep2	Rep3	Rep1	Rep2	Rep3	Rep1	Rep2	Rep3	Rep1	Rep2	Rep3	Rep1	Rep2	Rep3	Rep1	Rep2	Rep3	Rep1	Rep2	Rep3	Rep1	Rep2	Rep3
		0	0.008964	0.005233	0.004544	0.011193	0.008681	0.004039	0.011366	0.006896	0.002955	0.010984	0.006653	0.002564	0.008633	0.005679	0.002856	0.008803	0.005698	0.002918	0.00414	0.002776	0.001603	0.000643	0.000466	0.0005545
		0.5	0.014025	0.011095	0.007265	0.017276	0.012757	0.007302	0.016365	0.011476	0.00729	0.013964	0.010614	0.006386	0.010417	0.008878	0.00645	0.010484	0.008301	0.005739	0.004945	0.003647	0.002789	0.000699	0.00057	0.0006345				V0(x10-11M sec-1)
		1	0.017781	0.015318	0.012228	0.022177	0.017436	0.01256	0.020552	0.016463	0.012264	0.018027	0.015109	0.010491	0.013521	0.012856	0.010183	0.013237	0.011218	0.008766	0.006053	0.004741	0.004062	0.000762	0.000682	0.000722			[S], x10-6 M	Mean	s.d.	N
ssDNA activator		1.5	0.022189	0.020576	0.017313	0.026117	0.022017	0.017978	0.024504	0.021093	0.01719	0.021537	0.019012	0.014986	0.016722	0.016057	0.013668	0.015774	0.014087	0.011612	0.007055	0.005773	0.005182	0.000837	0.000762	0.0007995			2	13.9633	0.560318	3
		2	0.024455	0.022657	0.020453	0.028777	0.024024	0.020946	0.027238	0.02411	0.019813	0.024406	0.021315	0.017867	0.019493	0.018323	0.016402	0.017941	0.016488	0.014087	0.007818	0.006587	0.006154	0.000888	0.000814	0.000851			1	14.1967	1.07156	3
		2.5	0.028703	0.026696	0.025256	0.03257	0.028075	0.025379	0.031117	0.028026	0.023839	0.028051	0.025009	0.021586	0.022842	0.021524	0.019874	0.020539	0.019209	0.01703	0.008462	0.007419	0.007014	0.000933	0.000863	0.000898			0.5	13.935	1.03721	3
		3	0.033161	0.031609	0.030415	0.037335	0.032558	0.030415	0.035673	0.032631	0.028531	0.03204	0.029233	0.025834	0.026142	0.02496	0.023322	0.023199	0.022042	0.019788	0.008987	0.00807	0.007737	0.000965	0.000894	0.0009295			0.2	12.5	0.918276	3
		3.5	0.037692	0.036005	0.035574	0.042027	0.037015	0.035267	0.040131	0.037027	0.033062	0.036042	0.032989	0.029775	0.02943	0.028285	0.026782	0.025686	0.024701	0.022473	0.009438	0.008584	0.008331	0.000952	0.000933	0.0009425			0.1	10.7767	0.456973	3
		4	0.040709	0.03885	0.038838	0.045955	0.040771	0.038985	0.044034	0.040968	0.036917	0.039663	0.036498	0.033309	0.032631	0.031351	0.029972	0.028001	0.02714	0.024923	0.009695	0.009009	0.008807	0.000952	0.000946	0.000949			0.05	8.66833	0.53607	3
		4.5	0.044884	0.043271	0.043529	0.050745	0.045142	0.043886	0.048652	0.045413	0.041214	0.043517	0.040562	0.037237	0.035932	0.034762	0.033309	0.03039	0.029627	0.027275	0.009899	0.009309	0.009165	0.00099	0.000964	0.000977			0.01	2.325	0.270979	3
		5	0.04976	0.048184	0.048787	0.055609	0.049858	0.048886	0.053269	0.050031	0.046017	0.047667	0.044662	0.041559	0.039219	0.038148	0.03688	0.032631	0.032311	0.029947	0.010187	0.009547	0.009453	0.001012	0.00098	0.000996			0.001	0.140083	0.025034	3
			Cleaved substrate, µM
			2 µM initial substrate			1 µM initial substrate			0.5 µM initial substrate			0.2 µM initial substrate			0.1 µM initial substrate			0.05 µM initial substrate			0.01 µM initial substrate			0.001 µM initial substrate
		t, min	Rep1	Rep2	Rep3	Rep1	Rep2	Rep3	Rep1	Rep2	Rep3	Rep1	Rep2	Rep3	Rep1	Rep2	Rep3	Rep1	Rep2	Rep3	Rep1	Rep2	Rep3	Rep1	Rep2	Rep3
		0	0.003743	0.00096	0.005898	0.006108	0.00596	0.002204	0.005837	0.00431	0.004938	0.004518	0.003215	0.002826	0.002993	0.002689	0.002562	0.003142	0.002998	0.002796	0.001655	0.001507	0.00129	0.000379	0.000348	0.000512
		0.5	0.006071	0.005012	0.008213	0.008558	0.008583	0.004765	0.006933	0.007536	0.00761	0.006202	0.007733	0.005813	0.004955	0.005629	0.005013	0.00602	0.005799	0.004692	0.002167	0.002466	0.002043	0.000478	0.000349	0.000553				V0(x10-11M sec-1)
		1	0.013139	0.013053	0.012289	0.014653	0.011944	0.008718	0.014309	0.011809	0.011649	0.011735	0.009494	0.009038	0.009494	0.0072	0.007889	0.008136	0.007208	0.006853	0.003578	0.003081	0.002902	0.000675	0.000403	0.0006595			[S], x10-6 M	Mean	s.d.	N
dsDNA activator		1.5	0.015331	0.016833	0.016858	0.016956	0.015922	0.012942	0.016624	0.016316	0.015528	0.01389	0.012535	0.012326	0.011624	0.00974	0.010787	0.009765	0.009117	0.008982	0.004139	0.003892	0.003761	0.000703	0.000548	0.0007245			2	12.9767	0.414826	3
		2	0.019308	0.020281	0.019677	0.020761	0.019406	0.016069	0.020367	0.020773	0.018212	0.017325	0.015207	0.015072	0.014432	0.012043	0.012917	0.011932	0.010898	0.010722	0.005001	0.004588	0.004491	0.000771	0.000587	0.0007875			1	12.5	0.592939	3
		2.5	0.023199	0.022349	0.02347	0.024726	0.021968	0.020059	0.024049	0.02262	0.02198	0.020478	0.01767	0.018249	0.017153	0.014062	0.015577	0.013951	0.012622	0.012757	0.005767	0.005212	0.005127	0.000862	0.000654	0.0008445			0.5	12.315	0.280563	3
		3	0.026339	0.02597	0.027768	0.028063	0.025551	0.024307	0.027287	0.026142	0.025933	0.023211	0.02065	0.021672	0.019727	0.016525	0.018409	0.015835	0.014604	0.014912	0.006429	0.005874	0.005803	0.000921	0.000725	0.000902			0.2	10.3767	0.348431	3
		3.5	0.030255	0.029996	0.031967	0.031979	0.029344	0.028432	0.030932	0.030033	0.029873	0.026339	0.023778	0.024948	0.022386	0.019148	0.021229	0.017843	0.016587	0.016956	0.007073	0.006467	0.006467	0.000964	0.000771	0.0009645			0.1	8.65167	0.390866	3
		4	0.034355	0.033937	0.035932	0.036018	0.033259	0.032299	0.035008	0.03369	0.033777	0.029775	0.027004	0.028235	0.025095	0.021512	0.023729	0.019825	0.018495	0.018914	0.007643	0.007064	0.007064	0.001033	0.000827	0.0009995			0.05	6.55	0.178777	3
		4.5	0.038505	0.037348	0.040328	0.040057	0.037138	0.036658	0.038875	0.037249	0.037754	0.033099	0.030218	0.031609	0.027915	0.023938	0.02661	0.021832	0.020342	0.020958	0.008251	0.007631	0.007647	0.001102	0.000887	0.0009995			0.01	2.30167	0.098583	3
		5	0.042532	0.041436	0.045179	0.043985	0.04146	0.041091	0.042593	0.041054	0.042051	0.036301	0.033432	0.03518	0.030477	0.026524	0.029491	0.023741	0.022239	0.022571	0.008776	0.00817	0.008195	0.001112	0.000885	0.0010645			0.001	0.221167	0.041281	3
